# Supplementary material for: Wheat WCBP1 encodes a putative copper-binding protein involved in stripe rust resistance and inhibition of leaf senescence
Source: BMC Plant Biol. 2015 Oct 6;15:239. doi: 10.1186/s12870-015-0612-4 (PMC4595213; doi:10.1186/s12870-015-0612-4)
Supplement: Additional file 2: Table S1. — . Detailed information on 112 ESTs. A BLAST search was performed using BLASTX in NCBI. In silico mapping was performed using the IWGSC draft wheat sequence database. Table S2. BLAST searches performed for the forward subtraction clones found in the stripe rust-resistant genotype L693. Table S3. The primers used to amplify ESTs. Primer pairs were only designed for 62 out of the 112 ESTs because the remaining ESTs were too short to be used for primer design. Table S4. Primers were designed according to the sequence of the contig (3837062) carrying the polymorphic amplicon, which was located on wheat chromosome 1B (http://www.wheatgenome.org/). These amplicons were used to determine the linkage relationship between the markers and the stripe rust resistance gene in L693. Table S5. Results of the amplification of 5 WCBP1-linked genetic markers in an F2 population derived from crosses between L661 and L693 and between L693 and L661. The genotypes (RR, Rr, rr) of the F2 individuals were determined according to the phenotypes of the corresponding F2:3 families; "A" and "B" for the individual F2 populations were derived from crosses between L661 and L693 and between L693 and L661, respectively. R represents the same amplicon as the resistant parent L693; S represents the same amplicon as the susceptible parent L661; H represents the heterozygous condition. The yield components of the F2 plants, including the number of grains per ear (N s), the total grain weight per ear (T w) and the 1000-grain weight (S w), are provided. ‘\’ represents a missing yield component in the F2 plants. Table S6. The sequences of seven primer pairs designed according to the sequence of a cloned candidate gene in silico; these primers were used for PCR-based gene cloning from genomic DNA. Table S7. Primers for q-PCR analysis. (ZIP 94 kb) [file 12870_2015_612_MOESM2_ESM.zip › Additional file 10.xlsx]

## Sheet: Sheet1
Table S3. The primers used to amplify ESTs. Primer pairs were only designed for 62 out of the 112 ESTs because the remaining ESTs were too short to be used for primer design.
GenBank Accession	Primer Name	Forward Primer 5'-3'	Tm (in °C)	Reverse Primer 5'-3'	Tm (in °C)	Product Length (in bp)
JK972181	LS01	GACGGTCTAATCCCAGCTCA	60.22	CGTGGCCTATCGATCCTTTA	60.05	214
JK972183	LS02	CCGCGAATCCTCTTGAAA	59.88	GGTCTGTTCAGGGTTCCAAA	59.94	159
JK972185	LS03	CGTCGCTCAACGGATAAAAG	60.76	AACCCTTGGAACCACCTACA	59.3	131
JK972188	LS04	CGTGGCCTATCGATCCTTTA	60.05	GACGGTCTAATCCCAGCTCA	60.22	214
JK972189	LS05	AGCCCACCTTCCTCCTCTAC	60	AGGAGCTTGGGGAGCAAC	60.35	103
JK972191	LS06	CTTAGCCCCGTTCATCTTCA	60.21	GCTAAGGCCCCTAAATGACC	59.93	147
JK972192	LS07	CGTGGCCTATCGATCCTTTA	60.05	GACGGTCTAATCCCAGCTCA	60.22	214
JK972194	LS08	CCAAAGATTTCGGTCAGAGC	59.81	GGGAACGCGAAATGACTTTA	60.07	175
JK972196	LS09	CGCAGTCGCATTCAAGTAAT	58.95	ACCATTTATGCGCTGGAGAG	60.24	106
JK972198	LS10	ATCGGCCAAAATAACCATGA	60.15	AGGCAGAGCACAACATCCTT	59.87	213
JK972199	LS11	GCTCGAATCTCCTCTGGATG	59.91	AGGGTCCGGTAAGGAGAAAA	59.93	231
JK974073	LS12	CCAAAGATTTCGGTCAGAGC	59.81	GGGAACGCGAAATGACTTTA	60.07	175
JK974074	LS13	TCGGTCACCCAGGAGTATTT	59.41	AAGTCCAGTAGCCGAAAGCA	60.02	120
JK972204	LS14	GAAGCGATACTGACGTGCAA	60.02	CGCGCCATCCTACCTATTTA	60.07	209
JK972205	LS15	GTATTCGGCGGTTCCCTATT	60.17	ATCGGCCAAAATAACCATGA	60.15	160
JK972206	LS16	CACATACAAGCACAACACAGC	57.84	CTGAAGAAACGATGTGGACTG	58.36	101
JK972208	LS17	CAAGGAGCCTTCCTTCACC	59.79	GTAGTCGGAGGCCTTGAGGT	60.65	112
JK972210	LS18	GCGACAATGGCCTACTTCTT	59.34	TGGATATGATCTCCCCCAGA	60.24	127
JK972211	LS19	CGTGGCCTATCGATCCTTTA	60.05	AACCTGTCTCACGACGGTCT	59.76	225
JK972213	LS20	GAAGTTGGTCGGCGTAGAAG	59.88	TCACTGATCACCAGCACACC	60.76	121
JK972216	LS21	ACCAGGATGAAGCTTGGATG	60.07	CTAGCTCTGGGTTCGAGTGG	60.01	110
JK972218	LS22	GCAAGCTCTACGTCTGCAAG	58.98	TACACGGTGCATCTCTGAGG	59.86	157
JK972222	LS23	ACCTGGCGAACTGAAACATC	60.12	TGCTTTCGGCTACTGGACTT	60.02	193
JK972223	LS24	TAAGGCCTGTTCCTGAAAGC	59.45	GGGTGCAGGCTTATCAAATC	59.53	104
JK972224	LS25	CAACGCAACTTGTCCATCAC	60.16	TTGCGCTTCCTTTTTACCAC	60.24	155
JK972225	LS26	ACCCTTTTGTTCCACACGAG	60.01	ATTGTCAGGTGGGGAGTTTG	59.82	107
JK972228	LS27	CGATGTCGGCTCTTCCTATC	59.8	AACCTGTCTCACGACGGTCT	59.76	106
JK972229	LS28	ACCCTTTTGTTCCACACGAG	60.01	ATTGTCAGGTGGGGAGTTTG	59.82	107
JK972230	LS29	CCTGCTCCGACGTGTTCT	59.98	ATTGCAAGGAACGAGAATGC	60.22	103
JK972231	LS30	CGAAGCTCCCTTCCCAAC	60.74	GGGCATTGTAAGTGGCAGAG	60.66	116
JK972232	LS31	ACCATTTATGCGCTGGAGAG	60.24	CGCAGTCGCATTCAAGTAAT	58.95	106
JK972233	LS32	GTATGCGTCCTTGGATTGCT	60.1	AGGCATACCGTCAGAAAAGC	59.34	107
JK972234	LS33	GTATGCGTCCTTGGATTGCT	60.1	GCATACCATCAGAAAAGCTTCC	60.1	105
JK972235	LS34	GGACGGAGGAGGCTAGGTTA	60.59	GGCTCGAGGCATTTTCTCTA	59.55	103
JK972236	LS35	CAGGAGCAGGACAATGTCAA	59.83	TGGTGGGTGTGTATGGAGAA	59.81	135
JK972238	LS36	AGGAAGACGACGGCGAGA	62.11	GCGGACTTGTCCTTCTTGTC	59.85	106
JK972240	LS37	CGGCGGGGGCCTCGGGAAGA	59.12	CGCACCGGACACCGCGCGAC	58.68	123
JK972242	LS38	ACTTCCATTGTAGGTAACGTA	45	ATCCCAATAAAGGACGACCA	53	163
JK972246	LS39	TGGGAGCCCTCACGGGCGCA	59.12	CCGCCCGGATCGGCCCGGTA	59.04	131
JK972247	LS40	GGAGAGAGCACTCATCTTGGGGTGGGC	58.31	GTTATCGTGCCTACGGTAAACGCCGGG	57.04	100
JK972248	LS41	CGGCGGGGGCCTCGGGAAGA	59.12	CGCACCGGACACCGCGCGAC	58.68	123
JK972249	LS42	ACATTGTCAGGTGGGGAGTTT	54	GGAAATCAGAATCAAACGAGC	53	134
JK972250	LS43	ACGCTTGGCTGCCACAAGCCAGT	57.85	ACGAACCGTGAAAGCGTGGCCTATCG	57.04	107
JK972251	LS44	ACGGCGAGCGAACCGGGAGCA	59.04	CCGGACGGGGCTCCCACCCT	58.77	143
JK972253	LS45	TCTGGTGCCAGCAGCCGCGGTAA	58.97	ACCGGCCGACCCGGCCCAAG	59.9	100
JK972254	LS46	AGGGCCTCCGTGCTGAGCGGT	58.67	CACCGCCGGCCTCCCCGTCA	59.48	156
JK972264	LS47	CCGCACCGCTGGCCGACCCT	59.98	TGGCTTCGCCCCGCTCAGGCA	59.43	102
JK972265	LS48	ACTGGCTTGTGGCAGCCAAGCGT	57.85	CCCAGCTCACGTTCCCTATTGGTGGGT	58.12	133
JK972266	LS49	CGGTCCGGCCGAAGTGCCGC	58.54	GGCAGAGTGGCCTTGCTGCCACG	58.44	135
JK972267	LS50	TCAGCCCCAGGCCCCAGCCG	59.69	TCGCGCGCTACCTCCGCGTGT	58.99	114
JK972271	LS51	ACGGAGGGACGGAGGAGGCTAGGT	58.42	GCTCGGACCTCGGCTCGAGGCAT	58.43	120
JK972272	LS52	CCGCACCGCTGGCCGACCCT	59.98	TGGCTTCGCCCCGCTCAGGCA	59.43	102
JK972273	LS53	ACGCCGGAGGGCGAGGTGGA	58.45	GGAGCCGGCGCGGCAGGAGT	59.93	105
JK972274	LS54	CCAGGCGCCGAACCCGTGGCA	60.23	GGCCTTGGCGCGCAGCAGCA	59.34	133
JK972275	LS55	TCGTTGACGGCGCCTCGTGGG	57.36	TCAGCGACGGACCGGGCCCAA	58.78	101
JK972276	LS56	GCTGACGAGGGCGGGGCCGA	59.43	AGGGCAGCCTGGGCACCATCGC	59.97	128
JK972278	LS57	TCGACGGCACGCTGCCCGGT	59.43	CGGGGGCACCAGGCCCACCT	59.75	188
JK972280	LS58	TTGCACGTCAGTATCGCTTC	60.02	GTGAAGGGTTCGAGTTGGAG	59.7	116
JK972282	LS59	CCGCACCGCTGGCCGACCCT	59.98	TGGCTTCGCCCCGCTCAGGCA	59.43	102
JK972283	LS60	ATACGATTAATCCGGCATGG	59.64	CTACCACGTGGAAACGCTCT	60.31	155
JK972285	LS61	CGACGTTGCTTTTTGATCCT	60.25	GTCTAAGCCCAGCTCACGTT	59.5	111
JK972287	LS62	GAAAGCGTGGCCTATCAATC	59.67	GACGGTCTAATCCCAGCTCA	60.22	219
