# Supplementary material for: Wheat WCBP1 encodes a putative copper-binding protein involved in stripe rust resistance and inhibition of leaf senescence
Source: BMC Plant Biol. 2015 Oct 6;15:239. doi: 10.1186/s12870-015-0612-4 (PMC4595213; doi:10.1186/s12870-015-0612-4)
Supplement: Additional file 2: Table S1. — . Detailed information on 112 ESTs. A BLAST search was performed using BLASTX in NCBI. In silico mapping was performed using the IWGSC draft wheat sequence database. Table S2. BLAST searches performed for the forward subtraction clones found in the stripe rust-resistant genotype L693. Table S3. The primers used to amplify ESTs. Primer pairs were only designed for 62 out of the 112 ESTs because the remaining ESTs were too short to be used for primer design. Table S4. Primers were designed according to the sequence of the contig (3837062) carrying the polymorphic amplicon, which was located on wheat chromosome 1B (http://www.wheatgenome.org/). These amplicons were used to determine the linkage relationship between the markers and the stripe rust resistance gene in L693. Table S5. Results of the amplification of 5 WCBP1-linked genetic markers in an F2 population derived from crosses between L661 and L693 and between L693 and L661. The genotypes (RR, Rr, rr) of the F2 individuals were determined according to the phenotypes of the corresponding F2:3 families; "A" and "B" for the individual F2 populations were derived from crosses between L661 and L693 and between L693 and L661, respectively. R represents the same amplicon as the resistant parent L693; S represents the same amplicon as the susceptible parent L661; H represents the heterozygous condition. The yield components of the F2 plants, including the number of grains per ear (N s), the total grain weight per ear (T w) and the 1000-grain weight (S w), are provided. ‘\’ represents a missing yield component in the F2 plants. Table S6. The sequences of seven primer pairs designed according to the sequence of a cloned candidate gene in silico; these primers were used for PCR-based gene cloning from genomic DNA. Table S7. Primers for q-PCR analysis. (ZIP 94 kb) [file 12870_2015_612_MOESM2_ESM.zip › Additional file 12.xlsx]

## Sheet: Sheet1
Table S5. Results of the amplification of 5 WCBP1-linked genetic markers in an F2 population derived from crosses between L661 and L693 and between L693 and L661. The genotypes of the F2 individuals were determined according to the phenotypes of the corresponding F2:3 families as follows: If all of the plants in an F2:3 family were resistant, the genotype of the corresponding F2 plant was homogen…
F2 No.	Genotype	LS36/LSc1517/LSc1617/Lsc1718/LSc1818	Xgwm273-1B	Xbarc137-1B	Xwmc626-1B-1	Xbarc187-1B	Xbarc187-1B-1	Xgwm11-1B	Xgwm18-1B	Xcfd65-1B	Xwmc269-1B	BF474347	BE443300	BE518403	BE444094	BE404005	BE497109	CD490549	BE405692	grain per spike	Spike Grain Weight	1000-grain Weight
A1	RR	R	R	R	R	R	R	R	R	R	R	R	R	R	R	R	R	R	R	\	\	\
A2	Rr	H	H	H	H	H	H	H	H	H	H	H	R	H	S	H	H	H	H	39	0.74	19
A6	rr	S	S	S	S	S	S	S	S	S	S	S	S	S	S	S	S	S	S	42	0.79	18.45
A9	rr	S	S	S	S	S	S	S	S	S	S	S	S	S	S	S	S	S	S	49	1.21	24.16
A11	Rr	H	H	H	H	H	H	H	H	H	H	H	R	H	S	H	H	H	H	40	0.55	13.06
A14	rr	S	S	S	S	S	S	S	S	S	S	S	S	S	S	S	S	S	S	8	0.07	10.56
A21	Rr	H	H	H	H	H	H	H	H	H	H	H	R	H	S	H	H	H	H	57	1.63	25.96
A22	rr	S	S	S	S	S	S	S	S	S	S	S	S	S	S	S	S	S	S	25	0.48	16.56
A25	Rr	H	H	H	H	H	H	H	H	H	H	H	R	H	S	H	H	H	H	43	0.86	18.38
A26	Rr	H	H	H	H	H	H	H	H	H	H	H	R	H	S	H	H	H	H	43	0.77	16.44
A28	RR	R	R	R	R	R	R	R	R	R	R	R	R	R	R	R	R	R	H	\	\	\
A32	Rr	H	H	H	H	H	H	H	H	H	H	H	R	H	S	H	H	H	H	32	0.44	13.86
A33	Rr	H	H	H	H	H	H	H	H	H	H	H	R	H	S	H	H	H	H	37	0.66	17.94
A35	RR	R	R	R	R	R	R	R	R	R	R	R	R	R	R	R	R	R	R	\	\	\
A36	RR	R	R	R	R	R	R	R	R	R	R	R	R	R	R	R	R	R	R	\	\	\
A37	RR	R	R	R	R	R	R	R	R	R	R	R	R	R	R	R	R	R	R	\	\	\
A38	rr	S	S	S	S	S	S	S	S	S	S	S	S	S	S	S	S	S	S	38	0.78	17.8
A40	RR	R	R	R	R	R	R	R	R	R	R	R	R	R	R	R	R	R	R	\	\	\
A41	Rr	H	H	H	H	H	H	H	H	H	H	H	R	H	S	H	H	H	H	52	1.55	29.01
A43	RR	R	R	R	R	R	R	R	R	R	R	R	R	R	R	R	R	R	R	\	\	\
A44	Rr	H	H	H	H	H	H	H	H	H	H	H	R	H	S	H	H	H	H	30	0.73	23.75
A51	RR	R	R	R	R	R	R	R	R	R	R	R	R	R	R	R	R	R	R	\	\	\
A59	Rr	H	H	H	H	H	H	H	H	H	H	H	R	H	S	H	H	H	H	44	0.7	15.02
A61	RR	R	R	R	R	R	R	R	R	R	R	R	R	R	R	R	R	R	R	\	\	\
A62	Rr	H	H	H	H	H	H	H	H	H	H	H	R	H	S	H	H	H	H	8	0.12	14.18
A63	RR	R	R	R	R	R	R	R	R	R	R	R	R	R	R	R	R	R	R	\	\	\
A64	Rr	H	H	H	H	H	H	H	H	H	H	H	R	H	S	H	H	H	H	42	1.04	24.26
A65	Rr	H	H	H	H	H	H	H	H	H	H	H	R	H	S	H	H	H	H	38	0.68	17.5
A66	RR	R	R	R	R	R	R	R	R	R	R	R	R	R	R	R	R	R	R	\	\	\
A67	rr	S	S	S	S	S	S	S	S	S	S	S	S	S	S	S	S	S	S	6	0.04	5.83
A69	Rr	H	H	H	H	H	H	H	H	H	H	H	R	H	S	H	H	H	H	26	0.34	13
A70	rr	S	S	S	S	S	S	S	S	S	S	S	S	S	S	S	S	S	S	20	0.28	11.6
A71	rr	S	S	S	S	S	S	S	S	S	S	S	S	S	S	S	S	S	S	27	0.33	12.3
A72	Rr	H	H	H	H	H	H	H	H	H	H	H	R	H	S	H	H	H	H	32	0.48	15.27
A73	RR	R	R	R	R	R	R	R	R	R	R	R	R	R	R	R	R	R	R	\	\	\
A75	Rr	H	H	H	H	H	H	H	H	H	H	H	R	H	S	H	H	H	H	52	1.69	32.26
A77	Rr	H	H	H	H	H	H	H	H	H	H	H	R	H	S	H	H	H	H	49	0.79	14.3
A79	RR	R	R	R	R	R	R	R	R	R	R	R	R	R	R	R	R	R	R	\	\	\
A81	RR	R	R	R	R	R	R	R	R	R	R	R	R	R	R	R	R	R	R	\	\	\
A82	RR	R	R	R	R	R	R	R	R	R	R	R	R	R	R	R	R	R	R	\	\	\
A85	RR	R	R	R	R	R	R	R	R	R	R	R	R	R	R	R	R	R	R	\	\	\
A86	Rr	H	H	H	H	H	H	H	H	H	H	H	R	H	S	H	H	H	H	38	1.13	30.04
A87	RR	R	R	R	R	R	R	R	R	R	R	R	R	R	R	R	R	R	R	\	\	\
A88	rr	S	S	S	S	S	S	S	S	S	S	S	S	S	S	S	S	S	S	22	0.55	24.22
A89	RR	R	R	R	R	R	R	R	R	R	R	R	R	R	R	R	R	R	R	\	\	\
A91	Rr	H	H	H	H	H	H	H	H	H	H	H	R	H	S	H	H	H	H	48	1.05	24.59
A92	Rr	H	H	H	H	H	H	H	H	H	H	H	R	H	S	H	H	H	H	18	0.2	9.36
A95	RR	R	R	R	R	R	R	R	R	R	R	R	R	R	R	R	R	R	R	\	\	\
A96	RR	R	R	R	R	R	R	R	R	R	R	R	R	R	R	R	R	R	R	\	\	\
A97	Rr	H	H	H	H	H	H	H	H	H	H	H	R	H	S	H	H	H	H	40	0.82	20.12
A98	RR	R	R	R	R	R	R	R	R	R	R	R	R	R	R	R	R	R	R	\	\	\
A99	rr	S	S	S	S	S	S	S	S	S	S	S	S	S	S	S	S	S	S	24	0.36	14.81
A100	RR	R	R	R	R	R	R	R	R	R	R	R	R	R	R	R	R	R	R	\	\	\
A101	rr	S	S	S	S	S	S	S	S	S	S	S	S	S	S	S	S	S	S	50	1.26	25.4
A102	rr	S	S	S	S	S	S	S	S	S	S	S	S	S	S	S	S	S	S	16	0.17	11.9
A103	Rr	H	H	H	H	H	H	H	H	H	H	H	R	H	S	H	H	H	H	43	1.38	30.41
A105	Rr	H	H	H	H	H	H	H	H	H	H	H	R	H	S	H	H	H	H	38	0.79	20.17
A107	Rr	H	H	H	H	H	H	H	H	H	H	H	R	H	S	H	H	H	H	36	0.44	11.45
A108	Rr	H	H	H	H	H	H	H	H	H	H	H	R	H	S	H	H	H	H	56	1.74	31.05
A110	Rr	H	H	H	H	H	H	H	H	H	H	H	R	H	S	H	H	H	H	43	1.32	30.16
A111	Rr	H	H	H	H	H	H	H	H	H	H	H	R	H	S	H	H	H	H	45	1.25	27.4
A112	Rr	H	H	H	H	H	H	H	H	H	H	H	R	H	S	H	H	H	H	39	0.56	13.1
A113	RR	R	R	R	R	R	R	R	R	R	R	R	R	R	R	R	R	R	R	\	\	\
A114	RR	R	R	R	R	R	R	R	R	R	R	R	R	R	R	R	R	R	R	\	\	\
A116	RR	R	R	R	R	R	R	R	R	R	R	R	R	R	R	R	R	R	R	\	\	\
A117	Rr	H	H	H	H	H	H	H	H	H	H	H	R	H	S	H	H	H	H	59	1.27	21.21
A118	RR	R	R	R	R	R	R	R	R	R	R	R	R	R	R	R	R	R	R	\	\	\
A119	Rr	H	H	H	H	H	H	H	H	H	H	H	R	H	S	H	H	H	H	35	0.77	19.24
A121	Rr	H	H	H	H	H	H	H	H	H	H	H	R	H	S	H	H	H	H	28	0.36	11.95
A124	RR	R	R	R	R	R	R	R	R	R	R	R	R	R	R	R	R	R	R	21	0.88	54.98
A125	Rr	H	H	R	H	H	H	H	H	H	H	H	R	H	S	H	H	H	H	43	0.98	21.68
A126	RR	R	R	R	R	R	R	R	R	R	R	R	R	R	R	R	R	R	R	33	0.51	13.78
A127	rr	S	S	S	S	S	S	S	S	S	S	S	S	S	S	S	S	S	S	25	0.41	12.48
A128	Rr	H	H	H	H	H	H	H	H	H	H	H	R	H	S	H	H	H	H	15	0.26	17.33
A133	rr	S	S	S	S	S	S	S	S	S	S	S	S	S	S	S	S	S	S	27	0.69	24.93
A137	RR	R	R	R	R	R	R	R	R	R	R	R	R	R	R	R	R	R	R	97	3.17	30.44
A139	RR	R	R	R	R	R	R	R	R	R	R	R	R	R	R	R	R	R	R	65	1.59	23.79
A142	RR	R	R	R	R	R	R	R	R	R	R	R	R	R	R	R	R	R	R	49	1.55	29.38
A144	Rr	H	H	H	H	H	H	H	H	H	H	H	R	H	S	H	H	H	H	32	0.39	13.25
A146	Rr	H	H	H	H	H	H	H	H	H	H	H	R	H	S	H	H	H	H	57	1.73	29.77
A147	Rr	H	H	H	H	H	H	H	H	H	H	H	R	H	S	H	H	H	H	61	1.89	30.91
A149	Rr	H	H	H	H	H	H	H	H	H	H	H	R	H	S	H	H	H	H	42	1.34	31.9
A155	Rr	H	H	H	H	H	H	H	H	H	H	H	R	H	S	H	H	H	H	16	0.37	23.13
A156	RR	R	R	R	R	R	R	R	R	R	R	R	R	R	R	R	R	R	R	58	1.56	27.09
A157	RR	R	R	R	R	R	R	R	R	R	R	R	R	R	R	R	R	R	R	56	1.42	24.97
A158	rr	S	S	S	S	S	S	S	S	S	S	S	S	S	S	S	S	S	S	23	0.25	10.35
A159	Rr	H	H	H	H	H	H	H	H	H	H	H	R	H	S	H	H	H	H	21	0.53	30.36
A161	Rr	H	H	H	H	H	H	H	H	H	H	H	R	H	S	H	H	H	H	64	2.4	37.03
A162	Rr	H	H	H	H	H	H	H	H	H	H	H	R	H	S	H	H	H	H	40	0.7	17.08
A163	RR	R	R	R	R	R	R	R	R	R	R	R	R	R	R	R	R	R	R	35	0.84	24.88
A164	RR	R	R	R	R	R	R	R	R	R	R	R	R	R	R	R	R	R	R	45	0.99	20.31
A166	rr	S	S	S	S	S	S	S	S	S	S	S	S	S	S	S	S	S	S	34	0.68	18.18
A167	RR	R	R	R	R	R	R	R	R	R	R	R	R	R	R	R	R	R	R	\	\	\
A169	Rr	H	H	H	H	H	H	H	H	H	H	H	R	H	S	H	H	H	H	53	1.78	32.77
A171	rr	S	S	S	S	S	S	S	S	S	S	S	S	S	S	S	S	S	S	34	0.26	7.46
A172	rr	S	S	S	S	S	S	S	S	S	S	S	S	S	S	S	S	S	S	33	0.64	20.47
A173	Rr	H	H	H	H	H	H	H	H	H	H	H	R	H	S	H	H	H	H	39	1.01	22.8
A174	Rr	H	H	H	H	H	H	H	H	H	H	H	R	H	S	H	H	H	H	49	1.39	24.26
A175	RR	R	R	R	R	R	R	R	R	R	R	R	R	R	R	R	R	R	R	46	1.42	31.55
A176	rr	S	S	S	S	S	S	S	S	S	S	S	S	S	S	S	S	S	S	20	0.53	26.56
A177	Rr	H	H	H	H	H	H	H	H	H	H	H	R	H	S	H	H	H	H	28	0.66	18.4
A179	RR	R	R	R	R	R	R	R	R	R	R	R	R	R	R	R	R	R	R	72	1.85	25.18
A181	RR	R	R	R	R	R	R	R	R	R	R	R	R	R	R	R	R	R	R	46	0.86	17.52
A182	RR	R	R	R	R	R	R	R	R	R	R	R	R	R	R	R	R	R	R	56	1.19	19.53
A184	Rr	H	H	H	H	H	H	H	H	H	H	H	R	H	S	H	H	H	H	35	0.61	18.53
A186	Rr	H	H	H	H	H	H	H	H	H	H	H	R	H	S	H	H	H	H	31	0.82	18.64
A189	Rr	H	H	H	H	H	H	H	H	H	H	H	R	H	S	H	H	H	H	48	1.48	29.38
A190	Rr	H	H	H	H	H	H	H	H	H	H	H	R	H	S	H	H	H	H	26	1.18	44.91
A191	Rr	H	H	H	H	H	H	H	H	H	H	H	R	H	S	H	H	H	H	48	1.69	35.23
A192	rr	S	S	S	S	S	S	S	S	S	S	S	S	S	S	S	S	S	S	31	0.51	13.25
A195	rr	S	S	S	S	S	S	S	S	S	S	S	S	S	S	S	S	S	S	48	1.14	23.87
A197	Rr	H	H	H	H	H	H	H	H	H	H	H	R	H	S	H	H	H	H	35	0.93	26.97
A200	RR	R	R	R	R	R	R	R	R	R	R	R	R	R	R	R	R	R	R	39	0.9	21.46
A203	Rr	H	H	H	H	H	H	H	H	H	H	H	R	H	S	H	H	H	H	39	1.01	23.91
A204	Rr	H	H	H	H	H	H	H	H	H	H	H	R	H	S	H	H	H	H	24	0.28	11.52
A206	RR	R	R	R	R	R	R	R	R	R	R	R	R	R	R	R	R	R	R	47	1.56	32.72
A207	Rr	H	H	H	H	H	H	H	H	H	H	H	R	H	S	H	H	H	H	34	0.39	11.48
A209	RR	R	R	R	R	R	R	R	R	R	R	R	R	R	R	R	R	R	R	25	0.78	30.35
A210	rr	S	S	S	S	S	S	S	S	S	S	S	S	S	S	S	S	S	S	23	0.52	24.03
A211	rr	S	S	S	S	S	S	S	S	S	S	S	S	S	S	S	S	S	S	14	0.19	13.27
A212	Rr	H	H	H	H	H	H	H	H	H	H	H	R	H	S	H	H	H	H	49	1.21	23.8
A213	rr	S	S	S	S	S	S	S	S	S	S	S	S	S	S	S	S	S	S	41	1.12	25.85
A214	RR	R	R	R	R	R	R	R	R	R	R	R	R	R	R	R	R	R	R	30	0.83	28.07
A217	rr	S	S	S	S	S	S	S	S	S	S	S	S	S	S	S	S	S	S	11	0.11	9.27
A219	rr	S	S	S	S	S	S	S	S	S	S	S	S	S	S	S	S	S	S	9	0.04	4.75
A223	Rr	H	H	H	H	H	H	H	H	H	H	H	R	H	S	H	H	H	H	36	0.59	13.81
A225	rr	S	S	S	S	S	S	S	S	S	S	S	S	S	S	S	S	S	S	29	0.75	22.16
A227	Rr	H	H	H	H	H	H	H	H	H	H	H	R	H	S	H	H	H	H	51	1.61	32.05
A229	rr	S	S	S	S	S	S	S	S	S	S	S	S	S	S	S	S	S	S	21	0.2	9.72
A230	rr	S	S	S	S	S	S	S	S	S	S	S	S	S	S	S	S	S	S	17	0.34	17.55
A231	Rr	H	H	H	H	H	H	H	H	H	H	H	R	H	S	H	H	H	H	36	0.63	18.07
A235	Rr	H	H	H	H	H	H	H	H	H	H	H	R	H	S	H	H	H	H	71	2.47	34.08
A236	Rr	H	H	H	H	H	H	H	H	H	H	H	R	H	S	H	H	H	H	49	1.1	20.76
A237	RR	R	R	R	R	R	R	R	R	R	R	R	R	R	R	R	R	R	R	47	0.87	18.73
A239	Rr	H	H	H	H	H	H	H	H	H	H	H	R	H	S	H	H	H	H	57	1.67	29.15
A241	rr	S	H	S	S	S	S	S	S	S	S	S	S	S	S	S	S	S	S	32	0.63	16.47
A243	rr	S	S	S	S	S	S	S	S	S	S	S	S	S	S	S	S	S	S	34	0.53	14.78
A244	RR	R	R	R	R	R	R	R	R	R	R	R	R	R	R	R	R	R	R	27	0.49	16.28
A249	Rr	H	H	H	H	H	H	H	H	H	H	H	R	H	S	H	H	H	H	48	0.99	19.89
A251	Rr	H	H	H	H	H	H	H	H	H	H	H	R	H	S	H	H	H	H	22	0.44	20.29
A252	Rr	H	H	H	H	H	H	H	H	H	H	H	R	H	S	H	H	H	H	47	0.92	17.95
A253	Rr	H	H	H	H	H	H	H	H	H	H	H	R	H	S	H	H	H	H	21	0.09	4.25
A254	rr	S	S	S	S	S	S	S	S	S	S	S	S	S	S	S	S	H	H	17	0.38	17.99
A256	Rr	H	H	H	H	H	H	H	H	H	H	H	R	H	S	H	H	H	H	31	0.8	22.83
A257	rr	S	S	S	S	S	S	S	S	S	S	S	S	S	S	S	S	S	S	14	0.16	10.86
A258	RR	R	R	R	R	R	R	R	R	R	R	R	R	R	R	R	R	R	R	32	0.85	25.06
A259	rr	S	S	S	S	S	S	S	S	S	S	S	S	S	S	S	S	S	S	31	0.67	21.45
A260	Rr	H	H	H	H	H	H	H	H	H	H	H	R	H	S	H	H	H	H	38	1.28	34.07
A261	RR	R	R	R	R	R	R	R	R	R	R	R	R	R	R	R	R	R	R	16	0.39	24.28
A262	Rr	H	H	H	H	H	H	H	H	H	H	H	R	H	S	H	H	H	H	28	0.56	20.05
A263	rr	S	S	S	S	S	S	S	S	S	S	S	S	S	S	S	S	S	S	18	0.28	11.73
A264	rr	S	S	S	S	S	S	S	S	S	S	S	S	S	S	S	S	S	S	12	0.24	14
A265	rr	S	S	S	S	S	S	S	S	S	S	S	S	S	S	S	S	S	S	21	0.76	31.02
A266	RR	R	R	R	R	R	R	R	R	R	R	R	R	R	R	R	R	R	R	49	1.49	30.3
A267	rr	S	S	S	S	S	S	S	S	S	S	S	S	S	S	S	S	S	S	28	0.46	15.51
A268	Rr	H	H	H	H	H	H	H	H	H	H	H	R	H	S	H	H	H	H	14	0.17	11.61
A269	rr	S	S	S	S	S	S	S	S	S	S	S	S	S	S	S	S	S	S	25	0.6	20.17
A270	Rr	H	H	H	H	H	H	H	H	H	H	H	R	H	S	H	H	H	H	20	0.35	17.08
A271	RR	R	R	R	R	R	R	R	R	R	R	R	R	R	R	R	R	R	R	20	0.49	22.71
A272	Rr	H	H	H	H	H	H	H	H	H	H	H	R	H	S	H	H	H	H	24	0.51	19.99
A273	rr	S	S	S	S	S	S	S	S	S	S	S	S	S	S	S	S	S	S	32	0.87	27.18
A274	Rr	H	H	H	H	H	H	H	H	H	H	H	R	H	S	H	H	H	H	34	0.94	27.64
A277	Rr	H	H	H	H	H	H	H	H	H	H	H	R	H	S	H	H	H	H	40	1.16	28.45
A279	RR	R	R	R	H	R	R	R	R	R	R	R	R	R	R	R	R	R	R	37	0.87	23.07
A280	rr	S	S	S	S	S	S	S	S	S	S	S	S	S	S	S	S	S	S	28	0.98	34.57
A284	RR	R	R	R	R	R	R	R	R	R	R	R	R	R	R	R	R	R	R	14	0.25	14.07
A285	RR	R	R	R	R	R	R	R	R	R	R	R	R	R	R	R	R	R	R	13	0.21	12.01
A287	Rr	H	H	H	H	H	H	H	H	H	H	H	R	H	S	H	H	H	H	21	0.2	8.03
A288	RR	R	R	R	R	R	R	R	R	R	R	R	R	R	R	R	R	R	R	13	0.14	9.62
A290	RR	R	R	R	R	R	R	R	R	R	R	R	R	R	R	R	R	R	R	28	0.43	14.87
A291	Rr	H	H	H	H	H	H	H	H	H	H	H	R	H	S	H	H	H	H	62	1.88	30.16
A294	Rr	H	H	H	H	H	H	H	H	H	H	H	R	H	S	H	H	H	H	30	0.84	26.87
A297	rr	S	S	S	S	S	S	S	S	S	S	S	S	S	S	S	S	S	S	37	1.09	29.22
A298	Rr	H	H	H	H	H	H	H	H	H	H	H	R	H	S	H	H	H	H	59	1.41	27.28
A299	Rr	H	H	H	H	H	H	H	H	H	H	H	R	H	S	H	H	H	H	36	0.84	22.69
A300	rr	S	S	S	S	S	S	S	S	S	S	S	S	S	S	S	S	S	S	33	0.5	14.54
A301	Rr	H	H	H	H	H	H	H	H	S	S	H	R	H	S	S	S	S	S	39	0.73	18.21
A303	Rr	H	H	H	H	H	H	H	H	H	H	H	R	H	S	H	H	H	H	15	0.5	31.81
A305	RR	R	R	R	R	R	R	R	R	R	R	R	R	R	R	R	R	R	R	32	0.62	20.81
A306	rr	S	S	S	S	S	S	S	S	S	S	S	S	S	S	S	S	S	S	36	0.83	21.65
A307	rr	S	S	S	S	S	S	S	S	S	S	S	S	S	S	S	S	S	S	36	0.86	20.99
A308	rr	S	S	S	S	S	S	S	S	S	S	S	S	S	S	S	S	S	S	28	0.51	18.15
A309	Rr	H	H	H	H	H	H	H	H	H	H	H	R	H	S	H	H	H	H	51	1.93	36.09
A310	Rr	H	H	H	H	H	H	H	H	H	H	H	R	H	S	H	H	H	H	47	1.88	39.42
A311	rr	S	S	S	S	S	S	S	S	S	S	S	S	S	S	S	S	S	S	42	0.89	19.65
A312	Rr	H	H	H	H	H	H	H	H	H	H	H	R	H	S	H	H	H	H	44	1.08	20.78
A313	Rr	H	H	H	H	H	H	H	H	H	H	H	R	H	S	H	H	H	H	43	1.42	31.73
A314	Rr	H	H	H	H	H	H	H	H	H	H	H	R	H	S	H	H	H	H	39	1.12	26.66
A317	RR	R	R	R	R	R	R	R	R	R	R	R	R	R	R	R	R	R	R	40	0.95	23.11
A318	RR	R	R	R	R	R	R	R	R	R	R	R	R	R	R	R	R	R	R	43	1.39	32.13
A320	Rr	H	H	H	H	H	H	H	H	H	H	H	R	H	S	H	H	H	H	42	1.27	29.25
A321	RR	R	R	R	R	R	R	R	R	R	R	R	R	R	R	R	R	R	R	29	1.17	35.37
A323	RR	R	R	R	R	R	R	R	R	R	R	R	R	R	R	R	R	R	R	21	0.52	23.93
A324	Rr	H	H	H	H	H	H	H	H	H	H	H	R	H	S	H	H	H	H	42	1.43	33.86
A325	Rr	H	H	H	H	H	H	H	H	H	H	H	R	H	S	H	H	H	H	29	0.57	16.61
A326	RR	R	R	R	R	R	R	R	R	R	R	R	R	R	R	R	R	R	R	32	1.2	36.27
A327	Rr	H	H	H	H	H	H	H	H	H	H	H	R	H	S	H	H	H	H	30	0.71	24.31
A328	RR	R	R	R	R	R	R	R	R	R	R	R	R	R	R	R	R	R	R	39	1.45	36.94
A329	Rr	H	H	H	H	H	H	H	H	H	H	H	R	H	S	H	H	H	H	46	1.8	39.47
A330	Rr	H	H	H	H	H	H	H	H	H	H	H	R	H	S	H	H	H	H	29	0.88	30.86
A332	Rr	H	H	H	H	H	H	H	H	H	H	H	R	H	S	H	H	H	H	44	1.45	31.47
A334	RR	R	R	R	R	R	R	R	R	R	R	R	R	R	R	R	R	R	R	41	1.21	28.17
A337	rr	S	S	S	S	S	S	S	S	S	S	S	S	S	S	S	S	S	S	28	0.75	25.97
A338	rr	S	S	S	S	S	S	S	S	S	S	S	S	S	S	S	S	S	S	24	0.36	14.12
A341	rr	S	S	S	S	S	S	S	S	S	S	S	S	S	S	S	S	S	S	\	\	\
A342	Rr	H	H	H	H	H	H	H	H	H	H	H	R	H	S	H	H	H	H	32	1.17	36.52
A343	RR	R	R	R	R	R	R	R	R	R	R	R	R	R	R	R	R	R	R	49	1.51	28.64
A345	RR	R	R	R	R	R	R	R	R	R	R	R	R	R	R	R	R	R	R	40	0.94	22.39
A346	Rr	H	H	H	H	H	H	H	H	H	H	H	R	H	S	H	H	H	H	43	1.54	35.19
A348	rr	S	S	S	S	S	S	S	S	S	S	S	S	S	S	S	S	S	S	21	0.53	27.38
A353	RR	R	R	R	R	R	R	R	R	R	R	R	R	R	R	R	R	R	R	15	0.39	27.95
A354	RR	R	R	R	R	R	R	R	R	R	R	R	R	R	R	R	R	R	R	22	0.69	31.87
A356	rr	S	S	S	S	S	S	S	S	S	S	S	S	S	S	S	S	S	S	23	0.47	18.27
A358	rr	S	S	S	S	S	S	S	S	S	S	S	S	S	S	S	S	S	S	\	\	\
A359	rr	S	S	S	S	S	S	S	S	S	S	S	S	S	S	S	S	S	S	\	\	\
A362	Rr	H	H	H	H	H	H	H	H	H	H	H	R	H	S	H	H	H	H	29	0.54	18.9
A363	RR	R	R	R	R	R	R	R	R	R	R	R	R	H	S	H	R	H	H	65	2.34	36.39
A364	RR	R	R	R	R	R	R	R	R	R	R	R	R	R	R	R	R	R	R	65	1.4	21.16
A365	rr	S	S	S	S	S	S	S	S	S	S	S	S	S	S	S	S	S	S	\	\	\
A366	rr	S	S	S	S	S	S	S	S	S	S	S	S	S	S	S	S	S	S	\	\	\
A367	RR	R	R	R	R	R	R	R	R	R	R	R	R	R	R	R	R	R	R	32	1.13	32.62
A371	RR	R	R	R	R	R	R	R	R	R	R	R	R	R	R	R	R	R	R	36	0.95	26.66
A372	Rr	H	H	H	H	H	H	H	H	H	H	H	R	H	S	H	H	H	H	21	0.37	16.32
A373	RR	R	R	R	R	R	R	R	R	R	R	R	R	R	R	R	R	R	R	23	0.5	13.79
A374	RR	R	R	R	R	R	R	R	R	R	R	R	R	R	R	R	R	R	R	37	0.97	27.05
A378	Rr	H	H	H	H	H	H	H	H	H	H	H	R	H	S	H	H	H	H	17	0.23	13.5
A379	Rr	H	H	H	H	H	H	H	H	H	H	H	R	H	S	H	H	H	H	33	0.62	18.47
A384	RR	R	R	R	R	R	R	R	R	R	R	R	R	R	R	R	R	R	R	30	0.9	31.08
A385	Rr	H	H	H	H	H	H	H	H	H	H	H	R	H	S	H	H	H	H	32	0.81	25.34
A387	Rr	H	H	H	H	H	H	H	H	H	H	H	R	H	S	H	H	H	H	34	1.09	31.64
A389	RR	R	R	R	R	R	R	R	R	R	R	R	R	R	R	R	R	R	R	37	0.78	21
A391	RR	R	R	R	R	R	R	R	R	R	R	R	R	R	R	R	R	R	R	\	\	\
A393	rr	S	S	S	S	S	S	S	S	S	S	S	S	S	S	S	S	S	S	\	\	\
A396	RR	R	R	R	R	R	R	R	R	R	R	R	R	R	R	R	R	R	R	\	\	\
A398	RR	R	R	R	R	R	R	R	R	R	R	R	R	R	R	R	R	R	R	41	0.69	17.08
A400	Rr	H	H	H	H	H	H	H	H	H	H	H	R	H	S	H	H	H	H	42	0.54	12.92
A401	rr	S	S	S	S	S	S	S	S	S	S	S	S	S	S	S	S	S	S	\	\	\
A402	Rr	H	H	H	H	H	H	H	H	H	H	H	R	H	S	H	H	H	H	32	0.8	22.39
A403	Rr	H	H	H	H	H	H	H	H	H	H	H	R	H	S	H	H	H	H	24	0.61	23.4
B2	rr	S	S	S	S	S	S	S	S	S	S	S	S	S	S	S	S	S	S	30	0.74	23.13
B3	Rr	H	H	H	H	H	H	H	H	H	H	H	R	H	S	H	H	H	H	\	\	\
B5	Rr	H	H	H	H	H	H	H	H	H	H	H	R	H	S	H	H	H	H	\	\	\
B7	RR	R	R	R	R	R	R	R	R	R	R	R	R	R	R	R	R	R	R	28	0.84	26.93
B8	Rr	H	H	H	H	H	H	H	H	H	H	H	R	H	S	H	H	H	H	\	\	\
B9	rr	S	S	S	S	S	S	S	S	S	S	S	S	S	S	S	S	S	S	19	0.26	9.77
B10	rr	S	S	S	S	S	S	S	S	S	S	S	S	S	S	S	S	S	S	32	0.69	21.09
B11	RR	R	R	R	R	R	R	R	R	R	R	R	R	R	R	R	R	R	R	47	1.61	34.56
B13	Rr	H	H	H	H	H	H	H	H	H	H	H	R	H	S	H	H	H	H	\	\	\
B14	Rr	H	H	H	H	H	H	H	H	H	H	H	R	H	S	H	H	H	H	\	\	\
B15	Rr	H	H	H	H	H	H	H	H	H	H	H	R	H	S	H	H	H	H	\	\	\
B16	rr	S	S	S	S	S	S	S	S	S	S	S	S	S	S	S	S	S	S	35	1.13	32.39
B17	Rr	H	H	H	H	H	H	H	H	H	H	H	R	H	S	H	H	H	H	\	\	\
B18	rr	S	S	S	S	S	S	S	S	S	S	S	S	S	S	S	S	S	S	38	0.66	17.07
B20	Rr	H	H	H	H	H	H	H	H	H	H	H	R	H	S	H	H	H	H	\	\	\
B21	Rr	H	H	H	H	H	H	H	H	H	H	H	R	H	S	H	H	H	H	\	\	\
B23	rr	S	S	S	S	S	S	S	S	S	S	S	S	S	S	S	S	S	S	57	1.76	27.03
B27	RR	R	R	R	R	R	R	R	R	R	R	R	R	R	R	R	R	R	R	29	0.64	19.93
B28	Rr	H	H	H	H	H	H	H	H	H	H	H	R	H	S	H	H	H	H	\	\	\
B29	RR	R	R	R	R	R	R	R	R	R	R	R	R	R	R	R	R	R	R	38	1.01	25.32
B30	Rr	H	H	H	H	H	H	H	H	H	H	H	R	H	S	H	H	H	H	\	\	\
B31	Rr	H	H	H	H	H	H	H	H	H	H	H	R	H	S	H	H	H	H	\	\	\
B37	Rr	H	H	H	H	H	H	H	H	H	H	H	R	H	S	H	H	H	H	38	0.92	25.13
B38	rr	S	S	S	S	S	S	S	S	S	S	S	S	S	S	S	S	S	S	26	0.51	16.03
B39	Rr	H	H	H	H	H	H	H	H	H	H	H	R	H	S	H	H	H	H	39	1.05	27.04
B46	Rr	H	H	H	H	H	H	H	H	H	H	H	R	H	S	H	H	H	H	36	0.48	12.65
B47	Rr	H	H	H	H	H	H	H	H	H	H	H	R	H	S	H	H	H	H	29	0.32	11.35
B49	Rr	H	H	H	H	H	H	H	H	H	H	H	R	H	S	H	H	H	H	31	0.68	20.92
B50	RR	R	R	R	R	R	R	R	R	H	H	R	R	H	S	H	H	H	H	39	0.86	21.12
B51	Rr	H	H	H	H	H	H	H	H	H	H	H	R	H	S	H	H	H	H	36	0.64	16.79
B52	Rr	H	H	H	H	H	H	H	H	H	H	H	R	H	S	H	H	H	H	38	0.32	9.01
B53	rr	S	S	S	S	S	S	S	S	S	S	S	S	S	S	S	S	S	S	21	0.37	17.24
B57	Rr	H	H	H	H	H	H	H	H	H	H	H	R	H	S	H	H	H	H	29	0.55	15.2
B59	Rr	H	H	H	H	H	H	H	H	H	H	H	R	H	S	H	H	H	H	24	0.83	34.42
B60	Rr	H	H	H	H	H	H	H	H	H	H	H	R	H	S	H	H	H	H	29	0.74	23.43
B61	Rr	H	H	H	H	H	H	H	H	H	H	H	R	H	S	H	H	H	H	8	0.06	7.27
B62	rr	S	S	S	S	S	S	S	S	S	S	S	S	S	S	S	S	S	S	11	0.23	17.78
B63	Rr	H	H	H	H	H	H	H	H	H	H	H	R	H	S	H	H	H	H	17	0.24	12.63
B64	RR	R	R	R	R	R	R	R	R	R	R	R	R	R	R	R	R	R	R	12	0.17	16.36
B65	Rr	H	H	H	H	H	H	H	H	H	H	H	R	H	S	H	H	H	H	26	0.61	22.85
B66	Rr	H	H	H	H	H	H	H	H	H	H	H	R	H	S	H	H	H	H	18	0.27	14.58
B67	Rr	H	H	H	H	H	H	H	H	H	H	H	R	H	S	H	H	H	H	33	0.75	21.47
B70	Rr	H	H	H	H	H	H	H	H	H	H	H	R	H	S	H	H	H	H	25	0.3	11.74
B73	Rr	H	H	H	H	H	H	H	H	H	H	H	R	H	S	H	H	H	H	15	0.22	13.68
B76	Rr	H	H	H	H	H	H	H	H	H	H	H	R	H	S	H	H	H	H	30	0.35	11.1
B77	Rr	H	H	H	H	H	H	H	H	H	H	H	R	H	S	H	H	H	H	35	0.73	19.18
B79	RR	R	R	R	R	R	R	R	R	R	R	R	R	R	R	R	R	R	R	25	0.5	25.79
B86	Rr	H	H	H	H	H	H	H	H	H	H	H	R	H	S	H	H	H	H	8	0.02	2.4
B87	rr	S	S	S	S	S	S	S	S	S	S	S	S	S	S	S	S	S	S	22	0.37	13.53
B88	Rr	H	H	H	H	H	H	H	H	R	R	H	R	H	S	H	R	R	R	26	0.91	32.55
B89	RR	R	R	R	R	R	R	R	R	R	R	R	R	R	R	R	R	R	R	16	0.18	8.81
B91	rr	S	S	S	S	S	S	S	S	S	S	S	S	S	S	S	S	S	S	19	0.31	15.57
B92	Rr	H	H	H	H	H	H	H	H	H	H	H	R	H	S	H	H	H	H	26	0.63	24.28
B93	Rr	H	H	H	H	H	H	H	H	H	H	H	R	H	S	H	H	H	H	25	0.75	25.02
B94	rr	S	S	S	S	S	S	S	S	S	S	S	S	S	S	S	S	S	S	21	0.26	11.41
B95	Rr	H	H	H	H	H	H	H	H	H	H	H	R	H	S	H	H	H	H	11	0.05	4.6
B97	rr	S	S	S	S	S	S	S	S	S	S	S	S	S	S	S	S	S	S	8	0.07	6.94
B98	rr	S	S	S	S	S	S	S	S	S	S	S	S	S	S	S	S	S	S	11	0.13	11.49
B99	rr	S	S	S	S	S	S	S	S	S	S	S	S	S	S	S	S	S	S	8	0.04	4.87
B100	rr	S	S	S	S	S	S	S	S	S	S	S	S	S	S	S	S	S	S	23	0.31	11.77
B102	Rr	H	H	H	H	H	H	H	H	H	H	H	R	H	S	H	H	H	H	27	0.73	24.74
B104	Rr	H	H	H	H	H	H	H	H	H	H	H	R	H	S	H	H	H	H	32	0.65	20.69
B107	RR	R	R	R	R	R	R	R	R	R	R	R	R	R	R	R	R	R	R	44	1.14	24.83
B108	rr	S	S	S	S	S	S	S	S	S	S	S	S	S	S	S	S	S	S	13	0.12	9.02
B110	RR	R	R	R	R	R	R	R	R	R	R	R	R	R	R	R	R	R	R	31	0.49	16.02
B113	Rr	H	H	H	H	H	H	H	H	H	H	H	R	H	S	H	H	H	H	18	0.21	12.33
B114	rr	S	S	S	S	S	S	S	S	S	S	S	S	S	S	S	S	S	S	13	0.24	18.46
B115	rr	S	S	S	S	S	S	S	S	S	S	S	S	S	S	S	S	S	S	23	0.32	13.36
B117	rr	S	S	S	S	S	S	S	S	S	S	S	S	S	S	S	S	S	S	16	0.14	7.93
B118	Rr	H	H	H	H	H	H	H	H	H	H	H	R	H	S	H	H	H	H	23	0.37	14.42
B120	Rr	H	H	H	H	H	H	H	H	H	H	H	R	H	S	H	H	H	H	18	0.38	20.01
B121	rr	S	S	S	S	S	S	S	S	S	S	S	S	S	S	S	S	S	S	31	0.88	27.28
B123	rr	S	S	S	S	S	S	S	S	S	S	S	S	S	S	S	S	S	S	49	0.93	19.27
B125	Rr	H	H	H	H	H	H	H	H	H	H	H	R	H	S	H	H	H	H	110	3.09	27.86
B128	Rr	H	H	H	H	H	H	H	H	H	H	H	R	H	S	H	H	H	H	16	0.27	13.02
B129	Rr	H	H	H	H	H	H	H	H	H	H	H	R	H	S	H	H	H	H	32	0.97	29.84
B130	Rr	H	H	H	H	H	H	H	H	H	H	H	R	H	S	H	H	H	H	34	0.56	15.92
B131	Rr	H	H	H	H	H	H	H	H	H	H	H	R	H	S	H	H	H	H	27	0.51	18.84
B132	Rr	H	H	H	H	H	H	H	H	H	H	H	R	H	S	H	H	H	H	28	0.49	17.12
B133	Rr	H	H	H	H	H	H	H	H	H	H	H	R	H	S	H	H	H	H	36	0.9	23.73
B134	RR	R	R	R	R	R	R	R	R	R	R	R	R	R	R	R	R	R	R	21	0.49	25.99
B135	RR	R	R	R	R	R	R	R	R	R	R	R	R	R	R	R	R	R	R	28	0.44	16.17
B136	RR	R	R	R	R	R	R	R	R	R	R	R	R	R	R	R	R	R	R	40	1.07	25.86
B137	Rr	H	H	H	H	H	H	H	H	H	H	H	R	H	S	H	H	H	H	52	1.37	26.21
B138	RR	R	R	R	R	R	R	R	R	R	R	R	R	R	R	R	R	R	R	43	0.77	14.96
B139	Rr	H	H	H	H	H	H	H	H	H	H	H	R	H	S	H	H	H	H	41	0.81	19.28
B141	RR	R	R	R	R	R	R	R	R	R	R	R	R	R	R	R	R	R	R	7	0.07	9.72
B143	rr	S	S	S	S	S	S	S	S	S	S	S	S	S	S	S	S	S	S	18	0.29	16.47
B144	RR	R	R	R	R	R	R	R	R	R	R	R	R	R	R	R	R	R	R	30	0.51	16.32
B145	Rr	H	H	H	H	H	H	H	H	H	H	H	R	H	S	H	H	H	H	25	0.68	26.78
B147	Rr	H	H	H	H	H	H	H	H	H	H	H	R	H	S	H	H	H	H	25	0.53	18.85
B148	Rr	H	H	H	H	H	H	H	H	H	H	H	R	H	S	H	H	H	H	39	1.07	25.04
B149	rr	S	S	S	S	S	S	S	S	S	S	S	S	S	S	S	S	S	S	39	1.12	30.19
B151	Rr	H	H	H	H	H	H	H	H	H	H	H	R	H	S	H	H	H	H	35	0.79	20.65
B154	Rr	H	H	H	H	H	H	H	H	H	H	H	R	H	S	H	H	H	H	13	0.26	18.71
B155	Rr	H	H	H	H	H	H	H	H	H	H	H	R	H	S	H	H	H	H	45	0.2	8.8
B156	Rr	H	H	H	H	H	H	H	H	H	H	H	R	H	S	H	H	H	H	36	0.7	18.81
B157	Rr	H	H	H	H	H	H	H	H	H	H	H	R	H	S	H	H	H	H	48	1.4	28.79
B158	Rr	H	H	H	H	H	H	H	H	H	H	H	R	H	S	H	H	H	H	27	0.49	16.71
B159	RR	R	R	R	R	R	R	R	R	R	R	R	R	R	R	R	R	R	R	36	0.93	25.63
B166	rr	S	S	S	S	S	S	S	S	S	S	S	S	S	S	S	S	S	S	25	0.42	14.83
B170	rr	S	S	S	S	S	S	S	S	S	S	S	S	S	S	S	S	S	S	17	0.16	9.48
B172	RR	R	R	R	R	R	R	R	R	R	R	R	R	R	R	R	R	R	R	30	0.82	27.35
B173	Rr	H	H	H	H	H	H	H	H	H	H	H	R	H	S	H	H	H	H	30	0.76	24.69
B174	RR	R	R	R	R	R	R	R	R	R	R	R	R	R	R	R	R	R	R	26	0.74	29.26
B175	rr	S	S	S	S	S	S	S	S	S	S	S	S	S	S	S	S	S	S	27	0.5	17.27
B176	rr	S	S	S	S	S	S	S	S	S	S	S	S	S	S	S	S	S	S	26	0.47	17.6
B186	Rr	H	H	H	H	H	H	H	H	R	R	H	R	R	R	R	R	R	R	17	0.18	10.81
B187	Rr	H	H	H	H	H	H	H	H	H	H	H	R	H	S	H	H	H	H	18	0.38	18.87
B189	Rr	H	H	H	H	H	H	H	H	H	H	H	R	H	S	H	H	H	H	29	1.02	32.34
B191	Rr	H	H	H	H	H	H	H	H	H	H	H	R	H	S	H	H	H	H	26	0.62	22.12
B192	Rr	H	H	H	H	H	H	H	H	H	H	H	R	H	S	H	H	H	H	33	0.68	19.47
B193	RR	R	R	R	R	R	R	R	R	R	R	R	R	R	R	R	R	R	R	35	0.79	22.66
B194	Rr	H	H	H	H	H	H	H	H	H	H	H	R	H	S	H	H	H	H	38	0.88	22.07
B195	Rr	H	H	H	H	H	H	H	H	H	H	H	R	H	S	H	H	H	H	29	0.82	27.63
B197	Rr	H	H	H	H	H	H	H	H	H	H	H	R	H	S	H	H	H	H	34	0.56	16.39
B198	rr	S	S	S	S	S	S	S	S	S	S	S	S	S	S	S	S	S	S	26	0.53	19.65
B199	RR	R	R	R	R	R	R	R	R	R	R	R	R	R	R	R	R	R	R	36	1.05	28.78
B200	Rr	H	H	H	H	H	H	H	H	H	H	H	R	H	S	H	H	H	H	36	0.93	26.68
B202	Rr	H	H	H	H	H	H	H	H	H	H	H	R	H	S	H	H	H	H	44	0.92	20.25
B203	rr	S	S	S	S	S	S	S	S	S	S	S	S	S	S	S	S	S	S	13	0.15	12
B204	Rr	H	H	H	H	H	H	H	H	H	H	H	R	H	S	H	H	H	H	29	0.72	24.9
B205	Rr	H	H	H	H	H	H	H	H	H	H	H	R	H	S	H	H	H	H	26	0.55	19.16
B207	rr	S	S	S	S	S	S	S	S	S	S	S	S	S	S	S	S	S	S	12	0.09	7.57
B208	RR	R	R	R	R	R	R	R	R	R	R	R	R	R	R	R	R	R	R	12	0.1	8.71
B210	Rr	H	H	H	H	H	H	H	H	H	H	H	R	H	S	H	H	H	H	28	0.43	14.73
B211	RR	R	R	R	R	R	R	R	R	R	R	R	R	R	R	R	R	R	R	30	0.75	24.59
B212	Rr	H	H	H	H	H	H	H	H	H	H	H	R	H	S	H	H	H	H	43	0.79	17.81
B213	RR	R	R	R	R	R	R	R	R	R	R	R	R	R	R	R	R	R	R	26	0.52	19.16
B214	rr	S	S	S	S	S	S	S	S	S	S	S	S	S	S	S	S	S	S	20	0.48	25.08
B216	Rr	H	H	H	H	H	H	H	H	H	H	H	R	H	S	H	H	H	H	40	0.76	18.6
B219	Rr	H	H	H	H	H	H	H	H	H	H	H	R	H	S	H	H	H	H	52	1.49	28.02
B221	Rr	H	H	H	H	H	H	H	H	H	H	H	R	H	S	H	H	H	H	28	0.74	24.04
B224	Rr	H	H	H	H	H	H	H	H	H	H	H	R	H	S	H	H	H	H	42	0.94	21.68
B225	Rr	H	H	H	H	H	H	H	H	H	H	H	R	H	S	H	H	H	H	41	1.2	27.26
B226	rr	S	S	S	S	S	S	S	S	S	S	S	S	S	S	S	S	S	S	29	0.85	29.36
B234	Rr	H	H	H	H	H	H	H	H	H	H	H	R	H	S	H	H	H	H	\	\	\
B239	RR	R	H	H	H	H	H	H	H	R	R	H	R	R	R	R	R	R	R	11	0.3	27.59
B240	RR	R	R	R	R	R	R	R	R	R	R	R	R	R	R	R	R	R	R	61	2.11	34.41
B241	Rr	H	H	H	H	H	H	H	H	H	H	H	R	H	S	H	H	H	H	22	0.42	17.52
B242	Rr	H	H	H	H	H	H	H	H	H	H	H	R	H	S	H	H	H	H	43	1.02	24.31
B243	rr	S	S	S	S	S	S	S	S	S	S	S	S	S	S	S	S	S	S	28	0.84	29.36
B244	RR	R	R	R	R	R	R	R	R	R	R	R	R	R	R	R	R	R	R	21	0.35	17.17
B246	Rr	H	H	H	H	H	H	H	H	H	H	H	R	H	S	H	H	H	H	37	0.99	24.81
B253	Rr	H	H	H	H	H	H	H	H	S	S	H	S	S	S	S	S	S	S	18	0.36	20.1
B255	Rr	H	H	H	H	H	H	H	H	H	H	H	R	H	S	H	H	H	H	29	1.08	37.64
B257	Rr	H	H	H	H	H	H	H	H	H	H	H	R	H	S	H	H	H	H	30	0.45	15.32
B261	RR	R	R	R	R	R	R	R	R	R	R	R	R	R	R	R	R	R	R	29	0.64	22.13
B263	Rr	H	H	H	H	H	H	H	H	H	H	H	R	H	S	H	H	H	H	26	0.53	20.39
B265	RR	R	R	R	R	R	R	R	R	R	R	R	R	R	R	R	R	R	R	19	0.4	19.68
B266	Rr	H	H	H	H	H	H	H	H	H	H	H	R	H	S	H	H	H	H	26	0.58	19.7
B267	Rr	H	H	H	H	H	H	H	H	H	H	H	R	H	S	H	H	H	H	33	0.81	25.47
B269	RR	R	R	R	R	R	R	R	R	R	R	R	R	R	R	R	R	R	R	22	0.26	11.37
B270	Rr	H	H	H	H	H	H	H	H	H	H	H	R	H	S	H	H	H	H	17	0.39	20.89
B271	rr	S	S	S	S	S	S	S	S	S	S	S	S	S	S	S	S	S	S	16	0.24	13.87
B273	Rr	H	H	H	H	H	H	H	H	H	H	H	R	H	S	H	H	H	H	19	0.2	9.23
B275	RR	R	R	R	R	R	R	R	R	R	R	R	R	R	R	R	R	R	R	33	0.87	25.16
B277	Rr	H	H	H	H	H	H	H	H	R	R	H	R	R	R	R	R	R	R	63	2.14	30.1
B278	RR	R	R	R	R	R	R	R	R	R	R	R	R	R	R	R	R	R	R	50	1.63	96.5
B280	RR	R	R	R	R	R	R	R	R	R	R	R	R	R	R	R	R	R	R	29	0.62	22.95
B281	RR	R	R	R	R	R	R	R	R	R	R	R	R	R	R	R	R	R	R	35	0.92	24.58
B282	Rr	H	H	H	H	H	H	H	H	H	H	H	R	H	S	H	H	H	H	18	0.24	13.7
B285	Rr	H	H	H	H	H	H	H	H	H	H	H	R	H	S	H	H	H	H	55	1.69	28.67
B289	RR	R	R	R	R	R	R	R	R	R	R	R	R	R	R	R	R	R	R	\	\	\
B291	Rr	H	H	H	H	H	H	H	H	H	H	H	R	H	S	H	H	H	H	30	0.82	26.85
B292	RR	R	R	R	R	R	R	R	R	R	R	R	R	R	R	R	R	R	R	11	0.11	9.38
B295	RR	R	R	R	R	R	R	R	R	R	R	R	R	R	R	R	R	R	R	22	0.48	16.25
B296	RR	R	R	R	R	R	R	R	R	R	R	R	R	R	R	R	R	R	R	37	1.32	35.77
B300	RR	R	R	R	R	R	R	R	R	R	R	R	R	R	R	R	R	R	R	34	0.75	22.2
B301	Rr	H	H	H	H	H	H	H	H	H	S	H	R	H	S	H	H	H	H	38	1.04	27.13
B304	Rr	H	H	H	H	H	H	H	H	H	H	H	R	H	S	H	H	H	H	25	0.19	7.69
B309	RR	R	R	R	R	R	R	R	R	R	R	R	R	R	R	R	R	R	R	35	0.82	23.14
B310	rr	S	S	S	S	S	S	S	S	S	S	S	S	S	S	S	S	S	S	25	0.6	23.03
B312	RR	R	R	R	R	R	R	R	R	R	R	R	R	R	R	R	R	R	R	45	1.28	26.62
B316	RR	R	R	R	R	R	R	R	R	R	R	R	R	R	R	R	R	R	R	30	0.8	23.29
B320	RR	R	R	R	R	R	R	R	R	R	R	R	R	R	R	R	R	R	R	8	0.12	17.94
B321	rr	S	S	S	S	S	S	S	S	S	S	S	S	S	S	S	S	S	S	21	0.61	25.31
B323	Rr	H	H	H	H	H	H	H	H	H	H	H	R	H	S	H	H	H	H	21	0.46	20.26
B325	RR	R	R	R	R	R	R	R	R	R	R	R	R	R	R	R	R	R	R	33	0.88	24.67
B328	RR	R	R	R	R	R	R	R	R	R	R	R	R	R	R	R	R	R	R	28	0.35	14.07
B329	Rr	H	H	H	H	H	H	H	H	H	H	H	R	H	S	H	H	H	H	22	0.59	26.25
B330	rr	S	S	S	S	S	S	S	S	S	S	S	S	S	S	S	S	S	S	27	0.75	27.16
B337	rr	S	S	S	S	S	S	S	S	S	S	S	S	S	S	S	S	S	S	12	0.22	18.19
B339	Rr	H	H	H	H	H	H	H	H	H	H	H	R	H	S	H	H	H	H	8	0.14	17.62
B340	Rr	H	H	H	H	H	H	H	H	H	H	H	R	H	S	H	H	H	H	17	0.31	14.76
B341	Rr	H	H	H	H	H	H	H	H	H	H	H	R	H	S	H	H	H	H	33	0.76	20.2
B342	RR	R	R	R	R	R	R	R	R	R	R	R	R	R	R	R	R	R	R	24	0.44	14.53
B343	Rr	H	H	H	H	H	H	H	H	H	H	H	R	H	S	H	H	H	H	23	0.65	26.26
B346	Rr	H	H	H	H	H	H	H	H	H	H	H	R	H	S	H	H	H	H	28	0.59	15.26
B347	Rr	H	H	H	H	H	H	H	H	H	H	H	R	H	S	H	H	H	H	23	0.4	13.87
B354	Rr	H	H	H	H	H	H	H	H	H	H	H	R	H	S	H	H	H	H	28	0.46	17.42
B355	Rr	H	H	H	H	H	H	H	H	H	H	H	R	H	S	H	H	H	H	34	0.69	20.22
B357	Rr	H	H	H	H	H	H	H	H	H	H	H	R	H	S	H	H	H	H	15	0.49	30.34
B358	rr	S	S	S	S	S	S	S	S	S	S	S	S	S	S	S	S	S	S	19	0.57	28.78
B360	Rr	H	H	H	H	H	H	H	H	H	H	H	R	H	S	H	H	H	H	40	1.35	33.28
B396	RR	R	R	R	R	R	R	R	R	R	R	R	R	R	R	R	R	R	R	48	1.26	24.8
B397	Rr	H	H	H	H	H	H	H	H	H	H	H	R	H	S	H	H	H	H	29	0.98	30.78
B400	Rr	H	H	H	H	H	H	H	H	H	H	H	R	H	S	H	H	H	H	35	0.78	19.43
B401	RR	R	R	R	R	R	R	R	R	R	R	R	R	R	R	R	R	R	R	39	0.54	12.89
B402	Rr	H	H	H	H	H	H	H	H	H	H	H	R	H	S	H	H	H	H	37	0.69	18.73
B403	rr	S	S	S	S	S	S	S	S	S	S	S	S	S	S	S	S	S	S	25	0.18	7.37
B404	Rr	H	H	H	H	H	H	H	H	H	H	H	R	H	S	H	H	H	H	20	0.55	23.31
B406	Rr	H	H	H	H	H	H	H	H	H	H	H	R	H	S	H	H	H	H	26	0.6	21.85
B407	rr	S	S	S	S	S	S	S	S	S	S	S	S	S	S	S	S	S	S	31	0.67	21.8
B408	Rr	H	H	H	H	H	H	H	H	H	H	H	R	H	S	H	H	H	H	31	0.66	18.63
B410	RR	R	R	R	R	R	R	R	R	R	R	R	R	R	R	R	R	R	R	26	0.35	11.99
B411	RR	R	R	R	R	R	R	R	R	R	R	R	R	R	R	R	R	R	R	18	0.17	9.49
B412	rr	S	S	S	S	S	S	S	S	S	S	S	S	S	S	S	S	S	S	16	0.22	15.29
B413	RR	R	R	R	R	R	R	R	R	R	R	R	R	R	R	R	R	R	R	21	0.54	22.6
B414	RR	R	R	R	R	R	R	R	R	R	R	R	R	R	R	R	R	R	R	32	0.76	23.71
B415	Rr	H	H	H	H	H	H	H	H	H	H	H	R	H	S	H	H	H	H	24	0.39	16.11
B419	Rr	H	H	H	H	H	H	H	H	H	H	H	R	H	S	H	H	H	H	30	0.58	16.46
B423	rr	S	S	S	S	S	S	S	S	S	S	S	S	S	S	S	S	S	S	19	0.48	25.9
B424	Rr	H	H	H	H	H	H	H	H	H	H	H	R	H	S	H	H	H	H	14	0.4	21.43
B426	rr	S	S	S	S	S	S	S	S	S	S	S	S	S	S	S	S	S	S	11	0.28	21.57
B427	Rr	H	H	H	H	H	H	H	H	H	H	H	R	H	S	H	H	H	H	29	0.46	15.32
B428	Rr	H	H	H	H	H	H	H	H	H	H	H	R	H	S	H	H	H	H	30	0.76	25.88
B429	RR	R	R	R	R	R	R	R	R	R	R	R	R	R	R	R	R	R	R	45	1.1	24.12
B430	RR	R	R	R	R	R	R	R	R	R	R	R	R	R	R	R	R	R	R	31	0.84	25.71
B431	RR	R	R	R	R	R	R	R	R	R	R	R	R	R	R	R	R	R	R	35	1.11	29.9
B432	rr	S	S	S	S	S	S	S	S	S	S	S	S	S	S	S	S	S	S	25	0.63	24.06
B434	Rr	H	H	H	H	H	H	H	H	H	H	H	R	H	S	H	H	H	H	19	0.34	17.46
B438	rr	S	S	S	S	S	S	S	S	S	S	S	S	S	S	S	S	S	S	26	0.54	20.87
B439	Rr	H	H	H	H	H	H	H	H	H	H	H	R	H	S	H	H	H	H	37	0.69	19.12
B441	rr	S	S	S	S	S	S	S	S	S	S	S	S	S	S	S	S	S	S	12	0.19	12.38
B445	rr	S	S	S	S	S	S	S	S	H	H	S	R	H	S	H	H	H	H	14	0.21	14.47
B448	Rr	H	H	H	H	H	H	H	H	H	H	H	R	H	S	H	H	H	H	28	0.55	18.66
B449	rr	S	S	S	S	S	S	S	S	S	S	S	S	S	S	S	S	S	S	13	0.16	13.74
B451	Rr	H	H	H	H	H	H	H	H	H	H	H	R	H	S	H	H	H	H	16	0.11	5.82
B452	Rr	H	H	H	H	H	H	H	H	H	H	H	R	H	S	H	H	H	H	21	0.31	11.98
B453	Rr	H	H	H	H	H	H	H	H	H	H	H	R	H	S	H	H	H	H	\	\	\
B457	rr	S	S	S	S	S	S	S	S	S	S	S	S	S	S	S	S	S	S	8	0.04	5.33
B459	rr	S	S	S	S	S	S	S	S	S	S	S	S	S	S	S	S	S	S	5	0.05	10
B465	RR	R	R	R	R	R	R	R	R	R	R	R	R	R	R	R	R	R	R	3	0.08	18.67
B469	rr	S	S	S	S	S	S	S	S	S	S	S	S	S	S	S	S	S	S	24	0.33	13.77
B472	rr	S	S	S	S	S	S	S	S	S	S	S	S	S	S	S	S	S	S	10	0.05	3.57
B473	Rr	H	H	H	H	H	H	H	H	H	H	H	R	H	S	H	H	H	H	16	0.24	15.51
B474	RR	R	R	R	R	R	R	R	R	R	R	R	R	R	R	R	R	R	R	36	0.98	26.49
B475	rr	S	S	S	S	S	S	S	S	S	S	S	S	S	S	S	S	S	S	17	0.3	15
B478	Rr	H	H	H	H	H	H	H	H	H	H	H	R	H	S	H	H	H	H	19	0.29	15.63
B479	Rr	H	H	H	H	H	H	H	H	H	H	H	R	H	S	H	H	H	H	28	0.42	14.45
B483	Rr	H	H	H	H	H	H	H	H	H	H	H	R	H	S	H	H	H	H	54	1.63	29.75
B484	Rr	H	H	H	H	H	H	H	H	H	H	H	R	H	S	H	H	H	H	27	0.25	9.55
B485	Rr	H	H	H	H	H	H	H	H	H	H	H	R	H	S	H	H	H	H	29	0.26	8.24
B489	Rr	H	H	H	H	H	H	H	H	H	H	H	R	H	S	H	H	H	H	12	0.2	12.24
B491	rr	S	S	S	S	S	S	S	S	S	S	S	S	S	S	S	S	S	S	7	0.14	16
B493	Rr	H	H	H	H	H	H	H	H	S	S	H	S	S	S	S	S	S	S	19	0.33	13.05
B496	Rr	H	H	H	H	H	H	H	H	H	H	H	R	H	S	H	H	H	H	20	0.32	15.87
B498	Rr	H	H	H	H	H	H	H	H	H	H	H	R	H	S	H	H	H	H	33	0.65	17.38
B499	Rr	H	H	H	H	H	H	H	H	H	H	H	R	H	S	H	H	H	H	41	0.85	20.56
B500	RR	R	R	R	R	R	R	R	R	R	R	R	R	R	R	R	R	R	R	31	0.9	29.06
B501	Rr	H	H	H	H	H	H	H	H	H	H	H	R	H	S	H	H	H	H	19	0.2	10.48
B502	rr	S	S	S	S	S	S	S	S	S	S	S	S	S	S	S	S	S	S	13	0.06	3.63
B503	rr	S	S	S	S	S	S	S	S	S	S	S	S	S	S	S	S	S	S	14	0.2	12.95
B504	rr	S	S	S	S	S	S	S	S	S	S	S	S	S	S	S	S	S	S	13	0.14	19.33
B505	Rr	H	H	H	H	H	H	H	H	H	H	H	R	H	S	H	H	H	H	25	0.6	19.37
B509	Rr	H	H	H	H	H	H	H	H	H	H	H	R	H	S	H	H	H	H	24	0.32	13.08
B510	Rr	H	H	H	H	H	H	H	H	H	H	H	R	H	S	H	H	H	H	13	0.11	8.29
B512	RR	R	R	R	R	R	R	R	R	R	R	R	R	R	R	R	R	R	R	35	0.7	20.09
B513	RR	R	R	R	R	R	R	R	R	R	R	R	R	R	R	R	R	R	R	32	0.5	13.06
B514	Rr	H	H	H	H	H	H	H	H	H	H	H	R	H	S	H	H	H	H	22	0.36	12.77
B516	rr	S	S	S	S	S	S	S	S	S	S	S	S	S	S	S	S	S	S	8	0.12	8.85
B522	Rr	H	H	H	H	H	H	H	H	H	H	H	R	H	S	H	H	H	H	17	0.14	8.35
B524	Rr	H	H	H	H	H	H	H	H	H	H	H	R	H	S	H	H	H	H	30	0.73	20.18
B529	RR	R	R	R	R	R	R	R	R	R	R	R	R	R	R	R	R	R	R	39	0.77	17.86
B531	rr	S	S	S	S	S	S	S	S	S	S	S	S	S	S	S	S	S	S	11	0.16	9.89
B533	rr	S	S	S	S	S	S	S	S	S	S	S	S	S	S	S	S	S	S	17	0.36	16.63
B535	RR	R	R	R	R	R	R	R	R	R	R	R	R	R	R	R	R	R	R	33	0.48	14.51
B537	Rr	H	H	H	H	H	H	H	H	H	H	H	R	H	S	H	H	H	H	17	0.38	22.44
B538	rr	S	S	S	S	S	S	S	S	S	S	S	S	S	S	S	S	S	S	8	0.07	8.24
B540	RR	R	R	R	R	R	R	R	R	R	R	R	R	R	R	R	R	R	R	28	0.71	24.9
B541	rr	S	S	S	S	S	S	S	S	S	S	S	S	S	S	S	S	S	S	9	0.07	6.54
B542	rr	S	S	S	S	S	S	S	S	S	S	S	S	S	S	S	S	S	S	10	0.13	7.32
B547	rr	S	S	S	S	S	S	S	S	S	S	S	S	S	S	S	S	S	S	15	0.19	14.08
B549	rr	S	S	S	S	S	S	S	S	S	S	S	S	S	S	S	S	S	S	24	0.45	14.08
B551	RR	R	R	R	R	R	R	R	R	R	R	R	R	R	R	R	R	R	R	28	0.52	18.4
B556	Rr	H	H	H	H	H	H	H	H	H	H	H	R	H	S	H	H	H	H	13	0.25	19.42
B557	Rr	H	H	H	H	H	H	H	H	H	H	H	R	H	S	H	H	H	H	17	0.33	17.96
B560	Rr	H	H	H	H	H	H	H	H	H	H	H	R	H	S	H	H	H	H	34	0.57	16.21
B564	Rr	H	H	H	H	H	H	H	H	H	H	H	R	H	S	H	H	H	H	\	\	\
B565	rr	S	S	S	S	S	S	S	S	S	S	S	S	S	S	S	S	S	S	12	0.12	9.48
B569	RR	R	R	R	R	R	R	R	R	R	R	R	R	R	R	R	R	R	R	41	0.64	15.8
B570	RR	R	R	R	R	R	R	R	R	R	R	R	R	R	R	R	R	R	R	52	1.18	22.52
B571	RR	R	R	R	R	R	R	R	R	R	R	R	R	R	R	R	R	R	R	40	0.62	14.59
