# Supplementary material for: Wheat WCBP1 encodes a putative copper-binding protein involved in stripe rust resistance and inhibition of leaf senescence
Source: BMC Plant Biol. 2015 Oct 6;15:239. doi: 10.1186/s12870-015-0612-4 (PMC4595213; doi:10.1186/s12870-015-0612-4)
Supplement: Additional file 2: Table S1. — . Detailed information on 112 ESTs. A BLAST search was performed using BLASTX in NCBI. In silico mapping was performed using the IWGSC draft wheat sequence database. Table S2. BLAST searches performed for the forward subtraction clones found in the stripe rust-resistant genotype L693. Table S3. The primers used to amplify ESTs. Primer pairs were only designed for 62 out of the 112 ESTs because the remaining ESTs were too short to be used for primer design. Table S4. Primers were designed according to the sequence of the contig (3837062) carrying the polymorphic amplicon, which was located on wheat chromosome 1B (http://www.wheatgenome.org/). These amplicons were used to determine the linkage relationship between the markers and the stripe rust resistance gene in L693. Table S5. Results of the amplification of 5 WCBP1-linked genetic markers in an F2 population derived from crosses between L661 and L693 and between L693 and L661. The genotypes (RR, Rr, rr) of the F2 individuals were determined according to the phenotypes of the corresponding F2:3 families; "A" and "B" for the individual F2 populations were derived from crosses between L661 and L693 and between L693 and L661, respectively. R represents the same amplicon as the resistant parent L693; S represents the same amplicon as the susceptible parent L661; H represents the heterozygous condition. The yield components of the F2 plants, including the number of grains per ear (N s), the total grain weight per ear (T w) and the 1000-grain weight (S w), are provided. ‘\’ represents a missing yield component in the F2 plants. Table S6. The sequences of seven primer pairs designed according to the sequence of a cloned candidate gene in silico; these primers were used for PCR-based gene cloning from genomic DNA. Table S7. Primers for q-PCR analysis. (ZIP 94 kb) [file 12870_2015_612_MOESM2_ESM.zip › Additional file 13.xlsx]

## Sheet: Sheet1
Table S6. The sequences of seven primer pairs designed according to the sequence of a cloned candidate gene in silico; these primers were used for PCR-based gene cloning from genomic DNA.
Primer Name	Forward Primer 5'-3'	Tm (in °C)	Reverse Primer 5'-3'	Tm (in °C)	Beginning	End	Length (in bp)
1B-1	CTCCGCTGGCTATCATGAGG	60	CAAACCCGTGCCTGTTTCAG	60	4600	5278	679
1B-2	ATTCCGCCTGTCTCAAGCAA	60	GAGGAGAGGAGCAGGTGGTA	60	5203	5919	717
1B-3	TATTTAACACCGCCCCCACC	60	ACCGCCCTTCTCCTTTTCTG	60	5848	6475	628
1B-4	GAGAAGAGCAAGGCAGCAGA	60	CCAGTCACCTTCACCAGGTC	60	6440	6941	502
1B-5	GGACCTGGTGAAGGTGACTG	60	AATTAACGAGTGCAGGGCCA	60	6921	7605	685
1B-6	CCCAGATGTTCAGCGACGAG	60	ACTGCGTAGCCTGATTAGCG	60	7322	7977	656
1B-7	CTTTTCTCGGCTCCAAGGGT	60	TCATCTCCGGTCCGTTTGTG	60	7774	8428	655
