# Supplementary material for: Wheat WCBP1 encodes a putative copper-binding protein involved in stripe rust resistance and inhibition of leaf senescence
Source: BMC Plant Biol. 2015 Oct 6;15:239. doi: 10.1186/s12870-015-0612-4 (PMC4595213; doi:10.1186/s12870-015-0612-4)
Supplement: Additional file 2: Table S1. — . Detailed information on 112 ESTs. A BLAST search was performed using BLASTX in NCBI. In silico mapping was performed using the IWGSC draft wheat sequence database. Table S2. BLAST searches performed for the forward subtraction clones found in the stripe rust-resistant genotype L693. Table S3. The primers used to amplify ESTs. Primer pairs were only designed for 62 out of the 112 ESTs because the remaining ESTs were too short to be used for primer design. Table S4. Primers were designed according to the sequence of the contig (3837062) carrying the polymorphic amplicon, which was located on wheat chromosome 1B (http://www.wheatgenome.org/). These amplicons were used to determine the linkage relationship between the markers and the stripe rust resistance gene in L693. Table S5. Results of the amplification of 5 WCBP1-linked genetic markers in an F2 population derived from crosses between L661 and L693 and between L693 and L661. The genotypes (RR, Rr, rr) of the F2 individuals were determined according to the phenotypes of the corresponding F2:3 families; "A" and "B" for the individual F2 populations were derived from crosses between L661 and L693 and between L693 and L661, respectively. R represents the same amplicon as the resistant parent L693; S represents the same amplicon as the susceptible parent L661; H represents the heterozygous condition. The yield components of the F2 plants, including the number of grains per ear (N s), the total grain weight per ear (T w) and the 1000-grain weight (S w), are provided. ‘\’ represents a missing yield component in the F2 plants. Table S6. The sequences of seven primer pairs designed according to the sequence of a cloned candidate gene in silico; these primers were used for PCR-based gene cloning from genomic DNA. Table S7. Primers for q-PCR analysis. (ZIP 94 kb) [file 12870_2015_612_MOESM2_ESM.zip › Additional file 8.xlsx]

## Sheet: Sheet1
Table S1. Detailed information on 112 ESTs. A BLAST search was performed using BLASTX in NCBI. In silico mapping was performed using the IWGSC draft wheat sequence database.
EST No.	GenBank Accession	Length (in bp)	Cluster	Results from BLASTX	Gene Name	In Silico Mapping
Ta_SSH_SR_023	JK972201	128	contig7	hypothetical protein SORBIDRAFT_0057s002150	Sb0057s002150	1A,1B,1D,2A,2B,2D,3A,3B,3D,4A,4B,4D,5A,5B,5D,6A,6B,6D,7A,7B,7D
Ta_SSH_SR_045	JK972221	86	contig7	hypothetical protein SORBIDRAFT_0057s002150	Sb0057s002150	1A,1B,1D,2A,2B,2D,3A,3B,3D,4A,4B,4D,5A,5B,5D,6A,6B,6D,7A,7B,7D
Ta_SSH_SR_075	JK972251	293	contig7	hypothetical protein SORBIDRAFT_0057s002150	Sb0057s002150	1A,1B,1D,2A,2B,2D,3A,3B,3D,4A,4B,4D,5A,5B,5D,6A,6B,6D,7A,7B,7D
Ta_SSH_SR_093	JK972268	46	contig7	hypothetical protein SORBIDRAFT_0057s002150	Sb0057s002150	1A,1B,1D,2A,2B,2D,3A,3B,3D,4A,4B,4D,5A,5B,5D,6A,6B,6D,7A,7B,7D
Ta_SSH_SR_100	JK972275	189	contig7	hypothetical protein SORBIDRAFT_0057s002150	Sb0057s002150	1A,1B,1D,2A,2B,2D,3A,3B,3D,4A,4B,4D,5A,5B,5D,6A,6B,6D,7A,7B,7D
Ta_SSH_SR_021	JK972199	46	singleton	hypothetical protein SORBIDRAFT_0057s002150	Sb0057s002150	1A,1B,1D,2A,2B,2D,3A,3B,3D,4A,4B,4D,5A,5B,5D,6A,6B,6D,7A,7B,7D
Ta_SSH_SR_109	JK972284	170	singleton	hypothetical protein SORBIDRAFT_0057s002150	Sb0057s002150	1A,1B,1D,2A,2B,2D,3A,3B,3D,4A,4B,4D,5A,5B,5D,6A,6B,6D,7A,7B,7D
Ta_SSH_SR_064	JK972240	64	contig13	cytochrome P450-like TBP protein		1A,1B,1D,2A,2B,2D,3A,3B,3D,4A,4B,4D,5A,5B,5D,6A,6B,6D,7A,7B,7D
Ta_SSH_SR_072	JK972248	104	contig13	cytochrome P450-like TBP protein		1A,1B,1D,2A,2B,2D,3A,3B,3D,4A,4B,4D,5A,5B,5D,6A,6B,6D,7A,7B,7D
Ta_SSH_SR_049	JK972225	293	contig15	cytochrome P450-like TBP protein		1A,1B,1D,2A,2B,2D,3A,3B,3D,4A,4B,4D,5A,5B,5D,6A,6B,6D,7A,7B,7D
Ta_SSH_SR_073	JK972249	157	contig15	cytochrome P450-like TBP protein		1A,1B,1D,2A,2B,2D,3A,3B,3D,4A,4B,4D,5A,5B,5D,6A,6B,6D,7A,7B,7D
Ta_SSH_SR_086	JK972262	160	contig15	cytochrome P450-like TBP protein		1A,1B,1D,2A,2B,2D,3A,3B,3D,4A,4B,4D,5A,5B,5D,6A,6B,6D,7A,7B,7D
Ta_SSH_SR_053	JK972229	294	contig15	cytochrome P450-like TBP protein		1A,1B,1D,2A,2B,2D,3A,3B,3D,4A,4B,4D,5A,5B,5D,6A,6B,6D,7A,7B,7D
Ta_SSH_SR_063	JK972239	293	contig15	cytochrome P450-like TBP protein		1A,1B,1D,2A,2B,2D,3A,3B,3D,4A,4B,4D,5A,5B,5D,6A,6B,6D,7A,7B,7D
Ta_SSH_SR_070	JK972246	78	contig15	cytochrome P450-like TBP protein		1A,1B,1D,2A,2B,2D,3A,3B,3D,4A,4B,4D,5A,5B,5D,6A,6B,6D,7A,7B,7D
Ta_SSH_SR_031	JK972207	296	contig20	cytochrome P450-like TBP protein		1A,1B,1D,2A,2B,2D,3A,3B,3D,4A,4B,4D,5A,5B,5D,6A,6B,6D,7A,7B,7D
Ta_SSH_SR_102	JK972277	85	contig20	cytochrome P450-like TBP protein		1A,1B,1D,2A,2B,2D,3A,3B,3D,4A,4B,4D,5A,5B,5D,6A,6B,6D,7A,7B,7D
Ta_SSH_SR_028	JK972204	219	contig21	cytochrome P450-like TBP protein		1A,1B,1D,2A,2B,2D,3A,3B,3D,4A,4B,4D,5A,5B,5D,6A,6B,6D,7A,7B,7D
Ta_SSH_SR_088	JK972264	72	contig21	cytochrome P450-like TBP protein		1A,1B,1D,2A,2B,2D,3A,3B,3D,4A,4B,4D,5A,5B,5D,6A,6B,6D,7A,7B,7D
Ta_SSH_SR_097	JK972272	339	contig21	cytochrome P450-like TBP protein		1A,1B,1D,2A,2B,2D,3A,3B,3D,4A,4B,4D,5A,5B,5D,6A,6B,6D,7A,7B,7D
Ta_SSH_SR_105	JK972280	400	contig21	cytochrome P450-like TBP protein		1A,1B,1D,2A,2B,2D,3A,3B,3D,4A,4B,4D,5A,5B,5D,6A,6B,6D,7A,7B,7D
Ta_SSH_SR_107	JK972282	86	contig21	cytochrome P450-like TBP protein		1A,1B,1D,2A,2B,2D,3A,3B,3D,4A,4B,4D,5A,5B,5D,6A,6B,6D,7A,7B,7D
Ta_SSH_SR_003	JK972181	133	contig2	putative senescence-associated protein	ssa-13	1A,1B,1D,2A,2B,2D,3A,3B,3D,4A,4B,4D,5A,5B,5D,6A,6B,6D,7A,7B,7D
Ta_SSH_SR_004	JK972182	57	contig2	putative senescence-associated protein	ssa-13	1A,1B,1D,2A,2B,2D,3A,3B,3D,4A,4B,4D,5A,5B,5D,6A,6B,6D,7A,7B,7D
Ta_SSH_SR_006	JK972184	74	contig2	putative senescence-associated protein	ssa-13	1A,1B,1D,2A,2B,2D,3A,3B,3D,4A,4B,4D,5A,5B,5D,6A,6B,6D,7A,7B,7D
Ta_SSH_SR_010	JK972188	507	contig2	putative senescence-associated protein	ssa-13	1A,1B,1D,2A,2B,2D,3A,3B,3D,4A,4B,4D,5A,5B,5D,6A,6B,6D,7A,7B,7D
Ta_SSH_SR_014	JK972192	266	contig2	putative senescence-associated protein	ssa-13	1A,1B,1D,2A,2B,2D,3A,3B,3D,4A,4B,4D,5A,5B,5D,6A,6B,6D,7A,7B,7D
Ta_SSH_SR_035	JK972211	125	contig2	putative senescence-associated protein	ssa-13	1A,1B,1D,2A,2B,2D,3A,3B,3D,4A,4B,4D,5A,5B,5D,6A,6B,6D,7A,7B,7D
Ta_SSH_SR_052	JK972228	83	contig2	putative senescence-associated protein	ssa-13	1A,1B,1D,2A,2B,2D,3A,3B,3D,4A,4B,4D,5A,5B,5D,6A,6B,6D,7A,7B,7D
Ta_SSH_SR_074	JK972250	297	contig2	putative senescence-associated protein	ssa-13	1A,1B,1D,2A,2B,2D,3A,3B,3D,4A,4B,4D,5A,5B,5D,6A,6B,6D,7A,7B,7D
Ta_SSH_SR_089	JK972265	81	contig2	putative senescence-associated protein	ssa-13	1A,1B,1D,2A,2B,2D,3A,3B,3D,4A,4B,4D,5A,5B,5D,6A,6B,6D,7A,7B,7D
Ta_SSH_SR_110	JK972285	252	contig2	putative senescence-associated protein	ssa-13	1A,1B,1D,2A,2B,2D,3A,3B,3D,4A,4B,4D,5A,5B,5D,6A,6B,6D,7A,7B,7D
Ta_SSH_SR_112	JK972287	292	contig2	putative senescence-associated protein	ssa-13	1A,1B,1D,2A,2B,2D,3A,3B,3D,4A,4B,4D,5A,5B,5D,6A,6B,6D,7A,7B,7D
Ta_SSH_SR_001	JK972179	68	contig18	putative senescence-associated protein	ssa-13	1A,1B,1D,2A,2B,2D,3A,3B,3D,4A,4B,4D,5A,5B,5D,6A,6B,6D,7A,7B,7D
Ta_SSH_SR_055	JK972231	156	contig18	putative senescence-associated protein	ssa-13	1A,1B,1D,2A,2B,2D,3A,3B,3D,4A,4B,4D,5A,5B,5D,6A,6B,6D,7A,7B,7D
Ta_SSH_SR_091	JK972266	105	contig18	putative senescence-associated protein	ssa-13	1A,1B,1D,2A,2B,2D,3A,3B,3D,4A,4B,4D,5A,5B,5D,6A,6B,6D,7A,7B,7D
Ta_SSH_SR_002	JK972180	134	contig1	photosystem II D1 protein	psbA	1A,1B,1D,2A,2B,2D,3A,3B,3D,4A,4B,4D,5A,5B,5D,6A,6B,6D,7A,7B,7D
Ta_SSH_SR_022	JK972200	222	contig1	photosystem II D1 protein	psbA	1A,1B,1D,2A,2B,2D,3A,3B,3D,4A,4B,4D,5A,5B,5D,6A,6B,6D,7A,7B,7D
Ta_SSH_SR_020	JK972198	52	contig6	photosystem II D1 protein	psbA	1A,1B,1D,2A,2B,2D,3A,3B,3D,4A,4B,4D,5A,5B,5D,6A,6B,6D,7A,7B,7D
Ta_SSH_SR_029	JK972205	282	contig6	photosystem II D1 protein	psbA	1A,1B,1D,2A,2B,2D,3A,3B,3D,4A,4B,4D,5A,5B,5D,6A,6B,6D,7A,7B,7D
Ta_SSH_SR_095	JK972270	47	contig6	photosystem II D1 protein	psbA	1A,1B,1D,2A,2B,2D,3A,3B,3D,4A,4B,4D,5A,5B,5D,6A,6B,6D,7A,7B,7D
Ta_SSH_SR_057	JK972233	66	contig11	photosystem II D1 protein	psbA	1A,1B,1D,2A,2B,2D,3A,3B,3D,4A,4B,4D,5A,5B,5D,6A,6B,6D,7A,7B,7D
Ta_SSH_SR_058	JK972234	135	contig11	photosystem II D1 protein	psbA	1A,1B,1D,2A,2B,2D,3A,3B,3D,4A,4B,4D,5A,5B,5D,6A,6B,6D,7A,7B,7D
Ta_SSH_SR_024	JK974072	453	contig3	ribulose-1,5-bisphosphate carboxylase/oxygenase large subunit	rbcL	1A,1B,1D,2A,2B,2D,3A,3B,3D,4A,4B,4D,5A,5B,5D,6A,6B,6D,7A,7B,7D
Ta_SSH_SR_016	JK972194	124	contig3	ribulose-1,5-bisphosphate carboxylase/oxygenase large subunit	rbcL	1A,1B,1D,2A,2B,2D,3A,3B,3D,4A,4B,4D,5A,5B,5D,6A,6B,6D,7A,7B,7D
Ta_SSH_SR_018	JK972196	248	contig4	ribulose-1,5-bisphosphate carboxylase/oxygenase large subunit	rbcL	1A,1B,1D,2A,2B,2D,3A,3B,3D,4A,4B,4D,5A,5B,5D,6A,6B,6D,7A,7B,7D
Ta_SSH_SR_056	JK972232	155	contig4	ribulose-1,5-bisphosphate carboxylase/oxygenase large subunit	rbcL	1A,1B,1D,2A,2B,2D,3A,3B,3D,4A,4B,4D,5A,5B,5D,6A,6B,6D,7A,7B,7D
Ta_SSH_SR_067	JK972243	105	contig9	ribulose-1,5-bisphosphate carboxylase/oxygenase large subunit	rbcL	1A,1B,1D,2A,2B,2D,3A,3B,3D,4A,4B,4D,5A,5B,5D,6A,6B,6D,7A,7B,7D
Ta_SSH_SR_034	JK972210	52	contig9	ribulose-1,5-bisphosphate carboxylase/oxygenase large subunit	rbcL	1A,1B,1D,2A,2B,2D,3A,3B,3D,4A,4B,4D,5A,5B,5D,6A,6B,6D,7A,7B,7D
Ta_SSH_SR_066	JK972242	265	singleton	ribulose-1,5-bisphosphate carboxylase/oxygenase large subunit	rbcL	1A,1B,1D,2A,2B,2D,3A,3B,3D,4A,4B,4D,5A,5B,5D,6A,6B,6D,7A,7B,7D
Ta_SSH_SR_087	JK972263	154	singleton	ribulose-1,5-bisphosphate carboxylase/oxygenase large subunit	rbcL	1A,1B,1D,2A,2B,2D,3A,3B,3D,4A,4B,4D,5A,5B,5D,6A,6B,6D,7A,7B,7D
Ta_SSH_SR_076	JK972252	183	singleton	ribulose-1,5-bisphosphate carboxylase/oxygenase large subunit	rbcL	1A,1B,1D,2A,2B,2D,3A,3B,3D,4A,4B,4D,5A,5B,5D,6A,6B,6D,7A,7B,7D
Ta_SSH_SR_108	JK972283	183	singleton	photosystem II CP43 chlorophyll apoprotein	psbC	1A,1B,1D,2A,2B,2D,3A,3B,3D,4A,4B,4D,5A,5B,5D,6A,6B,6D,7A,7B,7D
Ta_SSH_SR_009	JK972187	219	singleton	photosystem II CP43 chlorophyll apoprotein	psbC	1A,1B,1D,2A,2B,2D,3A,3B,3D,4A,4B,4D,5A,5B,5D,6A,6B,6D,7A,7B,7D
Ta_SSH_SR_027	JK974073	166	contig10	Cell wall-associated hydrolase		1A,1B,1D,2A,2B,2D,3A,3B,3D,4A,4B,4D,5A,5B,5D,6A,6B,6D,7A,7B,7D
Ta_SSH_SR_046	JK972222	128	contig10	Cell wall-associated hydrolase		1A,1B,1D,2A,2B,2D,3A,3B,3D,4A,4B,4D,5A,5B,5D,6A,6B,6D,7A,7B,7D
Ta_SSH_SR_059	JK972235	120	contig12	Cell wall-associated hydrolase		1A,1B,1D,2A,2B,2D,3A,3B,3D,4A,4B,4D,5A,5B,5D,6A,6B,6D,7A,7B,7D
Ta_SSH_SR_096	JK972271	193	contig12	Cell wall-associated hydrolase		1A,1B,1D,2A,2B,2D,3A,3B,3D,4A,4B,4D,5A,5B,5D,6A,6B,6D,7A,7B,7D
Ta_SSH_SR_013	JK972191	75	singleton	Cell wall-associated hydrolase		1A,1B,1D,2A,2B,2D,3A,3B,3D,4A,4B,4D,5A,5B,5D,6A,6B,6D,7A,7B,7D
Ta_SSH_SR_040	JK972216	150	singleton	Cell wall-associated hydrolase		1A,1B,1D,2A,2B,2D,3A,3B,3D,4A,4B,4D,5A,5B,5D,6A,6B,6D,7A,7B,7D
Ta_SSH_SR_036	JK972212	79	contig14	Non-specific lipid-transfer protein	rps12	1A,1B,1D,2A,2B,2D,3A,3B,3D,4A,4B,4D,5A,5B,5D,6A,6B,6D,7A,7B,7D
Ta_SSH_SR_051	JK972227	218	contig14	Non-specific lipid-transfer protein	rps12	1A,1B,1D,2A,2B,2D,3A,3B,3D,4A,4B,4D,5A,5B,5D,6A,6B,6D,7A,7B,7D
Ta_SSH_SR_069	JK972245	72	contig14	Non-specific lipid-transfer protein	rps12	1A,1B,1D,2A,2B,2D,3A,3B,3D,4A,4B,4D,5A,5B,5D,6A,6B,6D,7A,7B,7D
Ta_SSH_SR_111	JK972286	174	contig14	Non-specific lipid-transfer protein	rps12	1A,1B,1D,2A,2B,2D,3A,3B,3D,4A,4B,4D,5A,5B,5D,6A,6B,6D,7A,7B,7D
Ta_SSH_SR_008	JK972186	102	contig14	Non-specific lipid-transfer protein	rps12	1A,1B,1D,2A,2B,2D,3A,3B,3D,4A,4B,4D,5A,5B,5D,6A,6B,6D,7A,7B,7D
Ta_SSH_SR_065	JK972241	86	contig14	Non-specific lipid-transfer protein	rps12	1A,1B,1D,2A,2B,2D,3A,3B,3D,4A,4B,4D,5A,5B,5D,6A,6B,6D,7A,7B,7D
Ta_SSH_SR_050	JK972226	78	contig16	Non-specific lipid-transfer protein	rps12	1A,1B,1D,2A,2B,2D,3A,3B,3D,4A,4B,4D,5A,5B,5D,6A,6B,6D,7A,7B,7D
Ta_SSH_SR_071	JK972247	621	contig16	Non-specific lipid-transfer protein	rps12	1A,1B,1D,2A,2B,2D,3A,3B,3D,4A,4B,4D,5A,5B,5D,6A,6B,6D,7A,7B,7D
Ta_SSH_SR_007	JK972185	117	singleton	Non-specific lipid-transfer protein	rps12	1A,1B,1D,2A,2B,2D,3A,3B,3D,4A,4B,4D,5A,5B,5D,6A,6B,6D,7A,7B,7D
Ta_SSH_SR_019	JK972197	218	contig5	cinnamate-4-hydroxylase	C4H-BO-3	3B
Ta_SSH_SR_038	JK972214	142	contig5	cinnamate-4-hydroxylase	C4H-BO-3	3B
Ta_SSH_SR_033	JK972209	128	contig8	chloroplast ribulose-1,5-bisphosphate carboxylase activase	RCA	4A,4B
Ta_SSH_SR_079	JK972255	337	contig8	chloroplast ribulose-1,5-bisphosphate carboxylase activase	RCA	4A,4B
Ta_SSH_SR_026	JK972203	144	singleton	ribulose-1,5-bisphosphate carboxylase/oxygenase small subunit	rbcS	5A
Ta_SSH_SR_078	JK972254	238	singleton	ribulose-1,5-bisphosphate carboxylase/oxygenase small subunit	rbcS	5A
Ta_SSH_SR_037	JK972213	327	singleton	Ribulose bisphosphate carboxylase/oxygenase activase	RCA	4D
Ta_SSH_SR_060	JK972236	81	singleton	Ribulose bisphosphate carboxylase/oxygenase activase	RCA	4D
Ta_SSH_SR_011	JK972189	123	singleton	predicted protein		7B,7D
Ta_SSH_SR_012	JK972190	93	singleton	1-aminocyclopropane-1-carboxylate oxidase	ACO2	6A
Ta_SSH_SR_032	JK972208	102	singleton	NADPH-protochlorophyllide oxidoreductase B	PORB	1AL
Ta_SSH_SR_039	JK972215	84	singleton	predicted protein		2BS
Ta_SSH_SR_092	JK972267	126	singleton	membrane protein precursor		4B
Ta_SSH_SR_098	JK972273	57	singleton	ferredoxin, chloroplastic-like		7D
Ta_SSH_SR_099	JK972274	130	singleton	chloroplast fructose-bisphosphate aldolase	AlDP	4D
Ta_SSH_SR_101	JK972276	157	singleton	gamma-type tonoplast intrinsic protein		4D
Ta_SSH_SR_103	JK972278	279	singleton	putative chlorophyll a/b-binding protein type III precursor	P0026H03.3-1	6D
Ta_SSH_SR_082	JK972258	293	singleton	predicted protein		2D
Ta_SSH_SR_044	JK972220	174	singleton	photosystem I reaction center subunit VI	psaH	1AL
Ta_SSH_SR_047	JK972223	260	singleton	hydroxypyruvate reductase	HPR	6A,6B
Ta_SSH_SR_054	JK972230	122	singleton	POT family protein, expressed	LOC_Os10g42870	1DL
Ta_SSH_SR_061	JK972237	80	singleton	plasma membrane intrinsic protein	AQP2	2D
Ta_SSH_SR_042	JK972218	112	singleton	23 kDa subunit of oxygen evolving system of photosystem II	psbP	2AL,2BL
Ta_SSH_SR_017	JK972195	120	singleton	chlorophyll a-binding protein CP47	psbB	1A,1B,1D,2A,2B,2D,3A,3B,3D,4A,4B,4D,5A,5B,5D,6A,6B,6D,7A,7B,7D
Ta_SSH_SR_077	JK972253	279	singleton	hypothetical protein	TRIATDRAFT_255346	1A,1B,1D,2A,2B,2D,3A,3B,3D,4A,4B,4D,5A,5B,5D,6A,6B,6D,7A,7B,7D
Ta_SSH_SR_090	JK974074	231	contig17	No significant similarity found		1A,1B,1D,2A,2B,2D,3A,3B,3D,4A,4B,4D,5A,5B,5D,6A,6B,6D,7A,7B,7D
Ta_SSH_SR_106	JK972281	246	contig17	No significant similarity found		1A,1B,1D,2A,2B,2D,3A,3B,3D,4A,4B,4D,5A,5B,5D,6A,6B,6D,7A,7B,7D
Ta_SSH_SR_005	JK972183	193	singleton	No significant similarity found		1A,1B,1D,2A,2B,2D,3A,3B,3D,4A,4B,4D,5A,5B,5D,6A,6B,6D,7A,7B,7D
Ta_SSH_SR_048	JK972224	165	singleton	No significant similarity found		6D
Ta_SSH_SR_081	JK972257	86	singleton	No significant similarity found		5D
Ta_SSH_SR_084	JK972260	465	singleton	No significant similarity found		6D
Ta_SSH_SR_094	JK972269	80	contig19	No significant similarity found		4B
Ta_SSH_SR_104	JK972279	298	contig19	No significant similarity found		4B
Ta_SSH_SR_025	JK972202	88	singleton	No significant similarity found		3D
Ta_SSH_SR_030	JK972206	489	singleton	No significant similarity found		2BS
Ta_SSH_SR_041	JK972217	316	singleton	No significant similarity found		3B,3D
Ta_SSH_SR_043	JK972219	118	singleton	No significant similarity found		1DL
Ta_SSH_SR_062	JK972238	202	singleton	No significant similarity found		1AL
Ta_SSH_SR_080	JK972256	85	singleton	No significant similarity found		3A
Ta_SSH_SR_083	JK972259	293	singleton	No significant similarity found		3B
Ta_SSH_SR_085	JK972261	296	singleton	No significant similarity found		1AS
Ta_SSH_SR_068	JK972244	144	singleton	No significant similarity found		unknown
Ta_SSH_SR_015	JK972193	88	singleton	No significant similarity found		unknown
