# Supplementary material for: Wheat WCBP1 encodes a putative copper-binding protein involved in stripe rust resistance and inhibition of leaf senescence
Source: BMC Plant Biol. 2015 Oct 6;15:239. doi: 10.1186/s12870-015-0612-4 (PMC4595213; doi:10.1186/s12870-015-0612-4)
Supplement: Additional file 2: Table S1. — . Detailed information on 112 ESTs. A BLAST search was performed using BLASTX in NCBI. In silico mapping was performed using the IWGSC draft wheat sequence database. Table S2. BLAST searches performed for the forward subtraction clones found in the stripe rust-resistant genotype L693. Table S3. The primers used to amplify ESTs. Primer pairs were only designed for 62 out of the 112 ESTs because the remaining ESTs were too short to be used for primer design. Table S4. Primers were designed according to the sequence of the contig (3837062) carrying the polymorphic amplicon, which was located on wheat chromosome 1B (http://www.wheatgenome.org/). These amplicons were used to determine the linkage relationship between the markers and the stripe rust resistance gene in L693. Table S5. Results of the amplification of 5 WCBP1-linked genetic markers in an F2 population derived from crosses between L661 and L693 and between L693 and L661. The genotypes (RR, Rr, rr) of the F2 individuals were determined according to the phenotypes of the corresponding F2:3 families; "A" and "B" for the individual F2 populations were derived from crosses between L661 and L693 and between L693 and L661, respectively. R represents the same amplicon as the resistant parent L693; S represents the same amplicon as the susceptible parent L661; H represents the heterozygous condition. The yield components of the F2 plants, including the number of grains per ear (N s), the total grain weight per ear (T w) and the 1000-grain weight (S w), are provided. ‘\’ represents a missing yield component in the F2 plants. Table S6. The sequences of seven primer pairs designed according to the sequence of a cloned candidate gene in silico; these primers were used for PCR-based gene cloning from genomic DNA. Table S7. Primers for q-PCR analysis. (ZIP 94 kb) [file 12870_2015_612_MOESM2_ESM.zip › Additional file 9.xlsx]

## Sheet: Sheet1
Table S2. BLAST searches performed for the forward subtraction clones found in the stripe rust-resistant genotype L693.
Pathway	GenBank Accession Numbers	Results from BLASTx	Gene Name	In Silico Mapping
Photosynthesis (25.00%)	JK972180,JK972200,JK972198,JK972205,JK972270,JK972233,JK972234	photosystem II D1 protein	psbA	1A,1B,1D,2A,2B,2D,3A,3B,3D,4A,4B,4D,5A,5B,5D,6A,6B,6D,7A,7B,7D
	JK972195	chlorophyll a-binding protein CP47	psbB	1A,1B,1D,2A,2B,2D,3A,3B,3D,4A,4B,4D,5A,5B,5D,6A,6B,6D,7A,7B,7D
	JK972283,JK972187	photosystem II CP43 chlorophyll apoprotein	psbC	1A,1B,1D,2A,2B,2D,3A,3B,3D,4A,4B,4D,5A,5B,5D,6A,6B,6D,7A,7B,7D
	JK974072,JK972194,JK972196,JK972232,JK972243,JK972210,JK972242,JK972263,JK972252	ribulose-1,5-bisphosphate carboxylase/oxygenase large subunit	rbcL	1A,1B,1D,2A,2B,2D,3A,3B,3D,4A,4B,4D,5A,5B,5D,6A,6B,6D,7A,7B,7D
	JK972203,JK972254	ribulose-1,5-bisphosphate carboxylase/oxygenase small subunit	rbcS	5A
	JK972209,JK972255,JK972213,JK972236	chloroplast ribulose-1,5-bisphosphate carboxylase activase	RCA	4D
	JK972208	NADPH-protochlorophyllide oxidoreductase B	PORB	1AL
	JK972218	23 kDa subunit of oxygen evolving system of photosystem II	psbP	2AL,2BL
	JK972220	Photosystem I reaction center subunit VI	psaH	1AL
Cellular processes (14.29%)	JK972240,JK972248,JK972225,JK972249,JK972262,JK972229,JK972239,JK972246,JK972207,JK972277,JK972277,JK972204,JK972264,JK972272,JK972280,JK972282	cytochrome P450-like TBP protein		1A,1B,1D,2A,2B,2D,3A,3B,3D,4A,4B,4D,5A,5B,5D,6A,6B,6D,7A,7B,7D
Protein biosynthesis (8.04%)	JK972212,JK972227,JK972245,JK972286,JK972186,JK972241,JK972226,JK972247,JK972185	Non-specific lipid-transfer protein	rps12	1A,1B,1D,2A,2B,2D,3A,3B,3D,4A,4B,4D,5A,5B,5D,6A,6B,6D,7A,7B,7D
Hydrolase (5.36%)	JK974073,JK972222,JK972235,JK972271,JK972191,JK972216	Cell wall-associated hydrolase		1A,1B,1D,2A,2B,2D,3A,3B,3D,4A,4B,4D,5A,5B,5D,6A,6B,6D,7A,7B,7D
Oxidoreduction (4.46%)	JK972190	1-aminocyclopropane-1-carboxylate oxidase	ACO2	6A
	JK972197,JK972214	cinnamate-4-hydroxylase	C4H-BO-3	3B
	JK972223	hydroxypyruvate reductase	HPR	6A,6B
	JK972230	POT family protein, expressed	LOC_Os10g42870	1DL
Transmembrane transport (1.79%)	JK972237	plasma membrane intrinsic protein	AQP2	2D
	JK972276	gamma-type tonoplast intrinsic protein		4D
Electron transport (0.89%)	JK972273	ferredoxin, chloroplastic-like		7D
Glycolysis (0.89%)	JK972274	chloroplast fructose-bisphosphate aldolase	AlDP	4D
Unknown (39.29%)	JK972181,JK972182,JK972184,JK972188,JK972192,JK972211,JK972228,JK972250,JK972265,JK972285,JK972287,JK972179,JK972231,JK972266	putative senescence-associated protein	ssa-13	1A,1B,1D,2A,2B,2D,3A,3B,3D,4A,4B,4D,5A,5B,5D,6A,6B,6D,7A,7B,7D
	JK972201,JK972221,JK972251,JK972268,JK972275,JK972199,JK972284	hypothetical protein SORBIDRAFT_0057s002150		1A,1B,1D,2A,2B,2D,3A,3B,3D,4A,4B,4D,5A,5B,5D,6A,6B,6D,7A,7B,7D
	JK972278	putative chlorophyll a/b-binding protein type III precursor		6D
	JK972189	predicted protein		7B,7D
	JK972215	predicted protein		2BS
	JK972258	predicted protein		2D
	JK972267	membrane protein precursor		4B
	JK972253	hypothetical protein		1A,1B,1D,2A,2B,2D,3A,3B,3D,4A,4B,4D,5A,5B,5D,6A,6B,6D,7A,7B,7D
	JK974074,JK972281,JK972183	No significant similarity found		1A,1B,1D,2A,2B,2D,3A,3B,3D,4A,4B,4D,5A,5B,5D,6A,6B,6D,7A,7B,7D
	JK972224,JK972257,JK972260	No significant similarity found		6D
	JK972269,JK972279	No significant similarity found		4B
	JK972202	No significant similarity found		3D
	JK972206	No significant similarity found		2BS
	JK972217	No significant similarity found		3B,3D
	JK972219	No significant similarity found		1DL
	JK972238	No significant similarity found		1AL
	JK972256	No significant similarity found		3A
	JK972259	No significant similarity found		3B
	JK972261	No significant similarity found		1AS
	JK972193	No significant similarity found		unknown
	JK972244	No significant similarity found		unknown
